# Supplementary material for: ZMYND11-MBTD1 induces leukemogenesis through hijacking NuA4/TIP60 acetyltransferase complex and a PWWP-mediated chromatin association mechanism
Source: Nat Commun. 2021 Feb 16;12:1045. doi: 10.1038/s41467-021-21357-3 (PMC7886901; doi:10.1038/s41467-021-21357-3)
Supplement: Supplementary file 4 — Supplementary Data 1 [file 41467_2021_21357_MOESM4_ESM.xlsx]

## Sheet: SNP-Tumor#1
Chr	Start	End	Ref	Alt	Func.refGene	Gene.refGene	ExonicFunc.refGene	AAChange.refGene	Ref_count_Tumor#1	Alt_count_Tumor#1	Ref_count_Control	Alt_count_Control
chr1	8363510	8363510	A	C	exonic	Sntg1	nonsynonymous SNV	Sntg1:NM_001290392:exon18:c.T763G:p.Ser255Ala,Sntg1:NM_001290393:exon20:c.T1519G:p.Ser507Ala,Sntg1:NM_001290390:exon21:c.T1516G:p.Ser506Ala,Sntg1:NM_027671:exon21:c.T1519G:p.Ser507Ala	26	28	47	0
chr1	118652960	118652960	G	A	exonic	Tfcp2l1	nonsynonymous SNV	Tfcp2l1:NM_023755:exon4:c.G383A:p.Arg128His	120	4	122	0
chr3	144802063	144802063	C	A	exonic	Clca3a2	nonsynonymous SNV	Clca3a2:NM_030601:exon13:c.G2245T:p.Asp749Tyr	126	136	235	0
chr4	107869128	107869128	A	C	exonic	Lrp8	nonsynonymous SNV	Lrp8:NM_001080926:exon17:c.A2375C:p.Gln792Pro	50	9	63	0
chr6	132599867	132599867	C	T	exonic	Prp2	nonsynonymous SNV	Prp2:NM_031499:exon2:c.C116T:p.Ser39Phe	50	4	57	0
chr15	12445566	12445566	C	T	exonic	Pdzd2	nonsynonymous SNV	Pdzd2:NM_001081064:exon3:c.G1078A:p.Ala360Thr	104	10	110	0

## Sheet: INDEL-Tumor#1
Chr	Start	End	Ref	Alt	Func.refGene	Gene.refGene	ExonicFunc.refGene	AAChange.refGene	deletion_count_Tumor#1	total_count_Tumor#1	deletion_count_Control	total_count_Control
chr7	45183832	45183834	AGC	-	exonic	Ccdc155	nonframeshift deletion	Ccdc155:NM_201374:exon20:c.1863_1865del:p.621_622del	4	34/35/34	0	23/23/23
chr8	24948754	24948756	CAG	-	exonic	Adam32	nonframeshift deletion	Adam32:NM_001293693:exon1:c.40_42del:p.14_14del,Adam32:NM_153397:exon1:c.40_42del:p.14_14del	4	25/24/24	0	18/17/17

## Sheet: SNP-Tumor#2
Chr	Start	End	Ref	Alt	Func.refGene	Gene.refGene	ExonicFunc.refGene	AAChange.refGene	Ref_count_Tumor#2	Alt_count_Tumor#2	Ref_count_Control	Alt_count_Control
chr5	121143097	121143097	G	A	exonic	Ptpn11	nonsynonymous SNV	Ptpn11:NM_001109992:exon13:c.C1505T:p.Ser502Leu,Ptpn11:NM_011202:exon13:c.C1517T:p.Ser506Leu	64	68	115	0
chr12	74238229	74238229	G	T	exonic	Syt16	nonsynonymous SNV	Syt16:NM_172804:exon6:c.G1195T:p.Ala399Ser	98	4	70	0
chr17	33999312	33999312	C	T	exonic	H2-K1	nonsynonymous SNV	H2-K1:NM_001001892:exon3:c.G569A:p.Arg190His	83	2	61	0
chr17	35889451	35889451	G	A	exonic	Dhx16	nonsynonymous SNV	Dhx16:NM_026987:exon18:c.G2683A:p.Gly895Ser	298	7	246	0

## Sheet: INDEL-Tumor#2
Chr	Start	End	Ref	Alt	Func.refGene	Gene.refGene	ExonicFunc.refGene	AAChange.refGene	deletion_count_Tumor#2	total_count_Tumor#2	deletion_count_Control	total_count_Control
chr4	154062525	154062527	GCT	-	exonic	Trp73	nonframeshift deletion	Trp73:NM_001126330:exon8:c.1040_1042del:p.347_348del,Trp73:NM_001126331:exon8:c.1040_1042del:p.347_348del,Trp73:NM_011642:exon10:c.1184_1186del:p.395_396del	5	36/36/36	0	18/18/18
