# Supplementary material for: ZMYND11-MBTD1 induces leukemogenesis through hijacking NuA4/TIP60 acetyltransferase complex and a PWWP-mediated chromatin association mechanism
Source: Nat Commun. 2021 Feb 16;12:1045. doi: 10.1038/s41467-021-21357-3 (PMC7886901; doi:10.1038/s41467-021-21357-3)
Supplement: Supplementary file 5 — Supplementary Data 2 [file 41467_2021_21357_MOESM5_ESM.xls]

## Sheet: Sheet1
Supplementary Data 2. RNA-seq based transcriptome profiling revealed that ZM-transformed murine AML cells express a subset (15%) of LSK 'stemness'-related signature genes.
LSK stemness geneset (922 genes) was defined using public RNA-seq datasets for various murine hematopoietic cell lineages as described in Methods.
922 transcripts upregulated in LSK HSPCs vs. differentiated blood cells		1672 transcripts upregulated in ZM+ AML vs. differentiated blood cells		259 transcripts commonly upregulated in ZM and LSK vs. differentiated blood cells
1110008L16Rik		0610007P14Rik		1110038B12Rik
1110038B12Rik		1110001J03Rik		1500009L16Rik
1110051M20Rik		1110004E09Rik		2610318N02Rik
1500009L16Rik		1110004F10Rik		2900026A02Rik
1700001C19Rik		1110038B12Rik		4933404O12Rik
1700008J07Rik		1110065P20Rik		9030619P08Rik
1810020O05Rik		1500009L16Rik		Acot7
2610318N02Rik		1700003E16Rik		Acsl3
2610524H06Rik		1700025G04Rik		Agpat5
2700081O15Rik		1810009A15Rik		Ahcyl1
2810408A11Rik		1810014B01Rik		Ak1
2810468N07Rik		2010111I01Rik		Ak4
2900026A02Rik		2610318N02Rik		Angptl4
3110083C13Rik		2700094K13Rik		Ankrd63
4930447C04Rik		2810004N23Rik		Antxr1
4930452B06Rik		2810410L24Rik		Apool
4930515G01Rik		2810428I15Rik		Arfgef3
4930520O04Rik		2900026A02Rik		Arl6
4930539E08Rik		3010026O09Rik		Armcx4
4930555A03Rik		4833445I07Rik		Arpp21
4931428F04Rik		4933404O12Rik		Asrgl1
4933404O12Rik		4933440M02Rik		B630019K06Rik
4933406C10Rik		5730559C18Rik		Bahcc1
4933439C10Rik		5830411N06Rik		Bcap29
5330417C22Rik		5930412G12Rik		Bcl2l14
5730596B20Rik		5930430L01Rik		Bcl7c
6030498E09Rik		8430408G22Rik		Bex1
6720483E21Rik		8430423G03Rik		Bex6
9030619P08Rik		9030619P08Rik		Bhlhb9
9330182L06Rik		9130208D14Rik		Caprin1
9530082P21Rik		9230110C19Rik		Car9
Abcc1		9930014A18Rik		Ccdc120
Accs		A930004D18Rik		Ccnh
Acot4		Aarsd1		Cct3
Acot7		Aatf		Cd320
Acsl3		Abcb8		Cd34
Adam11		Abce1		Cdca7
Adam22		Abcf2		Cdk4
Adamts12		Abhd14a		Cdk6
Adamts3		Abhd17c		Cep126
Adgrd1		Abt1		Chchd4
Adgrf3		Acaa1b		Clnk
Adgrg1		Acad9		Clns1a
Adgrg2		Acads		Cmss1
Adgrg7		Acat2		Cmtm7
Adgrl2		Acbd6		Cops3
Adgrl4		Acot7		Cox6a2
Adi1		Acsl3		Ctnnal1
Agbl5		Adamts1		Ctsg
Agpat5		Adgra3		Ctxn1
Ahcyl1		Adh5		Cul7
AI661453		Adhfe1		D5Ertd605e
Aif1l		Adnp		D630045J12Rik
Aig1		Adra2a		Dbn1
Aire		Adsl		Dctd
Ak1		Afg3l1		Dctpp1
Ak4		Afm		Dio2
Alg2		Afp		Dnajc2
Alpk3		Agpat5		Dnajc6
Amer1		Ahcy		Dnmt3b
Amigo1		Ahcyl1		Dnph1
Amot		Ahsa1		Drc7
Angpt1		AI314180		Dync2h1
Angptl4		AI464131		Efcab7
Ankrd63		Aifm1		Efna4
Ano7		Aimp1		Egfl7
Antxr1		Aimp2		Eif4a1
Anxa9		Ajap1		Elovl6
Apob		Ak1		Elp2
Apool		Ak4		Elp3
Arfgef3		Ak6		Enkd1
Arhgap28		Akap1		Epb41l4b
Arhgap32		Akap6		Epha7
Arhgap42		Akr1c12		Ephb2
Arhgef15		Aldh9a1		Evpl
Arhgef17		Aldoa		Fads2
Arhgef25		Alkbh7		Fam216a
Arhgef28		Amh		Fam98b
Arhgef40		Amotl1		Fgfr1op
Arhgef5		Anapc1		Flt3
Arhgef9		Anapc11		Fstl1
Arl6		Angptl2		Fut8
Armcx1		Angptl4		Fzd9
Armcx2		Ank2		Gata2
Armcx4		Ankrd49		Gatm
Armcx6		Ankrd63		Gbx2
Arpp21		Anp32a		Gchfr
As3mt		Antxr1		Gfra1
Asb16		Aox4		Gm20467
Asrgl1		Ap1s1		Gmpr
AW554918		Ap3s1		Gnat2
B230118H07Rik		Ap3s1-ps1		Gnl3
B630019K06Rik		Apex1		Gpsm1
Bahcc1		Apool		Grb10
Bbs12		Aprt		Gria3
BC016579		Arfgef3		Gsta4
BC067074		Arhgef38		Gstz1
Bcap29		Arl6		Gtf3c6
Bcl2l14		Arl6ip4		H2afy
Bcl7c		Arl8b		Hacd1
Bdh2		Armcx4		Hdac2
Bend7		Arpp19		Hmga2
Bex1		Arpp21		Hmgn5
Bex6		Arsb		Hnf4a
Bgn		Arxes1		Hoxa10
Bhlhb9		Ash2l		Hoxa3
Bicd1		Asrgl1		Hoxa5
Bmp1		Atad3a		Hoxa6
Boc		Atf7ip2		Hoxa7
Bok		Atg9b		Hoxa9
Bpifb5		Atic		Hsp90ab1
Bpifc		Atp5a1		Hspa9
C030034L19Rik		Atp5g1		Hspd1
C1qtnf6		Atp5g3		Hus1
C230035I16Rik		Atp6v0e2		Ide
C77080		B4galt4		Ift122
Cabyr		B630019K06Rik		Ilf3
Cacnb2		B9d1		Impdh2
Camk2a		Bad		Ints2
Camkv		Bahcc1		Ipo5
Camsap3		Bak1		Irak1bp1
Cand2		Bambi		Kcng1
Caprin1		Banf1		Kcnk12
Caps2		Bax		Kctd1
Capsl		BC035044		Kif17
Car3		Bcap29		Klhl30
Car9		Bcas1os2		Lipt2
Casp12		Bcat1		Lmnb2
Cbx2		Bccip		Lrch2
Ccdc112		Bckdhb		Lrrc75a
Ccdc120		Bcl2l14		Lsm3
Ccdc14		Bcl7a		Lzts2
Ccdc149		Bcl7c		Map9
Ccdc150		Bcr		Meis1
Ccdc158		Bend3		Mex3a
Ccdc163		Bend4		Mlec
Ccdc173		Bex1		Mmachc
Ccdc181		Bex2		Mn1
Ccdc36		Bex6		Mnd1
Ccdc40		Bhlhb9		Morn4
Ccdc60		Blmh		Mpo
Ccdc8		Bloc1s2		Msrb3
Ccl27a		Bloc1s2-ps		Msto1
Ccl3		Bnip3		Muc13
Ccl4		Bola1		Myb
Ccnh		Bola2		Myc
Ccnjl		Bop1		Myl6b
Ccser1		Bphl		Mylk
Cct3		Bri3bp		Myo15b
Cd320		Brix1		Naf1
Cd34		Btf3		Ncl
Cdc26		Bzw1		Nedd4
Cdca7		C1qbp		Nifk
Cdca7l		C230062I16Rik		Nkx2-3
Cdcp1		Cacna1f		Nlgn2
Cdk18		Cacybp		Nme4
Cdk4		Cad		Nme7
Cdk6		Cadm1		Nono
Cenpo		Calr		Nop58
Cep126		Calr-ps		Nrgn
Cep57l1		Camk2n2		Nudt1
Cep68		Canx		Nup37
Cfap20		Caprin1		Ociad2
Chchd4		Car9		Osbpl3
Chga		Casp6		Pa2g4
Chl1		Ccbl2		Paics
Chrnb1		Ccdc116		Pank1
Cldn12		Ccdc120		Pcdhb16
Cldn7		Ccdc137		Pcdhb17
Clec14a		Ccdc178		Pcgf2
Clic5		Ccdc43		Pdgfrb
Clip3		Ccdc58		Pgrmc1
Clip4		Ccdc85b		Pkp2
Clnk		Ccdc85c		Pogk
Clns1a		Ccdc86		Polr2d
Clstn3		Ccnb1ip1		Pop1
Clu		Ccnh		Ppa1
Cmss1		Cct2		Ppat
Cmtm7		Cct3		Ppid
Cmtm8		Cct4		Ppie
Cngb1		Cct5		Ppp1r13l
Cnrip1		Cct6a		Prdm5
Col1a2		Cct8		Prex2
Col4a1		Cd320		Prpf19
Col4a2		Cd34		Prr36
Cops3		Cd3eap		Psat1
Coro2a		Cd63-ps		Ptk7
Coro2b		Cdc34		Ptpn3
Cox4i2		Cdc37		Pum3
Cox6a2		Cdca7		Pus10
Cpxm1		Cdh5		Pus7
Crispld1		Cdk2ap1		Rabl2
Csad		Cdk4		Rad50
Csgalnact1		Cdk6		Rag2
Csrp1		Cdkn1a		Rapsn
Ctf1		Cdv3		Rcor2
Ctla2a		Cenpv		Rhobtb3
Ctnnal1		Cep126		Rnf219
Ctr9		Cep131		Rps6ka6
Ctsg		Cep55		Rsl1d1
Ctxn1		Cep78		Ruvbl1
Cul7		Cfdp1		Ruvbl2
Cux1		Cftr		Sccpdh
Cx3cl1		Champ1		Scd2
Cyp2j6		Chchd1		Serf1
Cyp2j9		Chchd4		Serpinf1
Cysltr2		Chchd6		Shisa2
Cyyr1		Chd4		Shmt1
D5Ertd605e		Chdh		Sirt3
D630045J12Rik		Chordc1		Slc29a2
Dach2		Chrm4		Slc35d3
Dapp1		Cinp		Slc39a6
Dbn1		Cirh1a		Smarcad1
Dcaf12l1		Clnk		Smim10l2a
Dctd		Clns1a		Smo
Dctpp1		Clpb		Smyd2
Ddit4l		Clpp		Smyd5
Ddx4		Clta		Sncaip
Dhtkd1		Cluh		Snhg4
Dhx33		Cmss1		Sox4
Dio2		Cmtm7		Spag4
Dkkl1		Cnn3		Spata7
Dleu7		Cntnap1		Speg
Dlg2		Coa5		Spint1
Dlg3		Coa7		Spns3
Dlk1		Coasy		Spry2
Dnah1		Col19a1		Srl
Dnajc2		Commd2		Srsf7
Dnajc6		Commd3		Syde2
Dnal1		Commd5		Syncrip
Dnmt3b		Cops3		Tada2a
Dnph1		Cops4		Tle6
Dntt		Cops6		Tmem121
Dock3		Cops7a		Tmem82
Dpy19l3		Cops7b		Tsr2
Drc7		Coq3		Ttc21b
Dsg2		Coq5		Ttpa
Dst		Coq7		Ttyh2
Dtnbp1		Cox18		Txlna
Dtx3		Cox5a		Ube2e1
Dync2h1		Cox6a2		Uchl1
E2f3		Cox7a1		Umps
Ecscr		Cpeb1		Utp6
Eda		Crls1		Vash2
Edar		Crocc		Vegfb
Efcab7		Cstf2		Vegfc
Efcc1		Ctnnal1		Wdr12
Efhc2		Ctnnbl1		Xkr5
Efna4		Ctsg		Ydjc
Efr3b		Ctxn1		Zbtb12
Egfl7		Cuedc2		Zc3h7b
Eif4a1		Cul2		Zfp184
Elovl6		Cul7		Zfp422
Elp2		Cwc27		Zfp428
Elp3		Cwf19l1		Zfp462
Emcn		Cyb5b		Zfp599
Enkd1		Cyc1		Zfp647
Epb41l3		Cycs		Zik1
Epb41l4a		Cyp2c55		Zkscan17
Epb41l4b		Cyp51
Epha7		D130058E05Rik
Ephb2		D2Wsu81e
Ephb4		D5Ertd605e
Epm2a		D630045J12Rik
Eps8l2		D930007J09Rik
Esam		Dact3
Esr1		Dapk3
Etv6		Dbn1
Evc		Dcaf13
Evc2		Dcakd
Evpl		Dcbld1
Eya1		Dcps
F2rl3		Dctd
Fads2		Dctpp1
Fam110b		Dcun1d5
Fam120c		Ddn
Fam171a2		Ddt
Fam171b		Ddx1
Fam181b		Ddx18
Fam184a		Ddx21
Fam185a		Ddx39
Fam216a		Ddx49
Fam217a		Ddx51
Fam228b		Ddx54
Fam229b		Ddx56
Fam69b		Denr
Fam92a		Dera
Fam98b		Des
Faxc		Dgcr6
Fbf1		Dhcr24
Fbn1		Dhcr7
Fbxo16		Dhodh
Fbxo21		Dhrs7b
Fgd1		Dhx37
Fgd5		Dio2
Fgf11		Dis3
Fgf3		Dlat
Fgfr1op		Dmrt1
Fgfr3		Dmrt3
Fhl1		Dmrta2
Fhl4		Dnaja3
Firre		Dnajc2
Flt3		Dnajc22
Flywch2		Dnajc6
Fmn2		Dnmt3b
Fnbp1l		Dnph1
Foxa3		Dnttip2
Fstl1		Dpcd
Fut8		Dpf1
Fxyd1		Dpp3
Fzd3		Drap1
Fzd6		Drc7
Fzd9		Drg2
Gabre		Dsp
Galnt5		Dtx4
Gas5		Dus1l
Gas6		Dync2h1
Gata2		E130012A19Rik
Gatm		E130309D02Rik
Gbx2		Ebna1bp2
Gcfc2		Ecd
Gchfr		Echdc1
Gcsam		Echdc2
Gdap1		Echs1
Gfra1		Eef1e1
Gja1		Efcab7
Gli3		Efna2
Glod4		Efna4
Gm12504		Egfl7
Gm128		Egln1
Gm13111		Egln3
Gm13498		Ehmt1
Gm15201		Eif1a
Gm15706		Eif2b1
Gm16070		Eif2b2
Gm16897		Eif2b3
Gm20467		Eif2b5
Gm28154		Eif2s3x
Gm3696		Eif3b
Gm4969		Eif3d
Gm5103		Eif3g
Gm5111		Eif3h
Gm5124		Eif3l
Gm5148		Eif4a-ps4
Gm5577		Eif4a1
Gm6634		Eif4a3
Gm7173		Eif4b
Gm973		Eif4g1
Gmpr		Eif5a
Gnat2		Eif5al3-ps
Gng11		Eif6
Gnl3		Elane
Gp5		Elovl6
Gpc3		Elp2
Gpr161		Elp3
Gpr162		Elp6
Gpr45		Emc4
Gprasp1		Emc6
Gprasp2		Emc8
Gpsm1		En2
Grb10		Endog
Gria2		Enho
Gria3		Enkd1
Gsta4		Eno1
Gstm7		Eno1b
Gstz1		Eno2
Gtf3c6		Eno3
Gtpbp10		Enoph1
Guf1		Epb41l4b
Gulp1		Epb41l5
H1fx		Epha3
H2-M5		Epha7
H2afy		Ephb2
Hacd1		Eprs
Hdac2		Epx
Hdx		Erdr1
Hgfac		Erh
Hlf		Erich5
Hmga2		Ero1l
Hmgn3		Esf1
Hmgn5		Etf1
Hnf4a		Etfb
Hnrnph1		Etv4
Hnrnph3		Evpl
Hook1		Exosc1
Hormad2		Exosc10
Hoxa10		Exosc3
Hoxa2		Exosc4
Hoxa3		Exosc5
Hoxa5		Exosc7
Hoxa6		Exosc8
Hoxa7		Fads2
Hoxa9		Fam110a
Hoxaas2		Fam136a
Hoxaas3		Fam162a
Hoxb5		Fam195a
Hoxb5os		Fam207a
Hoxb6		Fam216a
Hs6st2		Fam60a
Hsp90ab1		Fam64a
Hspa12b		Fam65a
Hspa9		Fam72a
Hspb8		Fam84b
Hspd1		Fam96a
Hus1		Fam98a
Ick		Fam98b
Ide		Fancf
Ifi44		Far2
Ifitm7		Farsa
Ift122		Farsb
Ift74		Fasn
Ift81		Fastkd2
Ift88		Fbl
Igdcc4		Fbxw8
Igsf10		Fbxw9
Il12a		Fdps
Il17rb		Fdx1
Il17rc		Fem1a
Il17re		Fgfr1op
Ilf3		Fh1
Impdh2		Fjx1
Inha		Fkbp1a
Insrr		Fkbp3
Ints10		Fkbp4
Ints2		Flt3
Ipo5		Fosl1
Irak1bp1		Foxb1
Islr		Fstl1
Itga2		Ftsj3
Ivns1abp		Fubp3
Jph1		Fut8
Jpx		Fzd10
Kalrn		Fzd2
Kansl1l		Fzd7
Kazn		Fzd8
Kbtbd13		Fzd9
Kcnab1		G3bp1
Kcnd3		Galk1
Kcng1		Gar1
Kcnip3		Gart
Kcnk12		Gata2
Kcnk3		Gatb
Kcns1		Gatm
Kctd1		Gbx2
Khdrbs3		Gcat
Kif17		Gchfr
Kif5a		Gcsh
Kit		Gdi2
Klhdc8b		Gemin4
Klhdc9		Gemin5
Klhl23		Gemin6
Klhl30		Gfer
Klhl4		Gfi1
Krt18		Gfm1
L2hgdh		Gfra1
Lag3		Gipc1
Lama4		Glb1l2
Lhcgr		Glod5
Lipt2		Glrx3
Lmnb2		Gm10036
Lpar4		Gm10039
Lrch2		Gm10052
Lrfn4		Gm10053
Lrrc49		Gm10076
Lrrc75a		Gm10093
Lrrcc1		Gm10123
Lrrn3		Gm10126
Lrrn4		Gm10146
Lsm3		Gm10156
Lzts2		Gm10163
Magee2		Gm10167
Magi2		Gm10169
Mamdc2		Gm10171
Mansc1		Gm10175
Map2k5		Gm10182
Map7		Gm10184
Map7d2		Gm10193
Map9		Gm10241
Mapk8		Gm10243
Mb21d2		Gm10259
Mc5r		Gm10260
Mcf2		Gm10499
Mdfi		Gm10774
Mdga1		Gm10800
Mecom		Gm10819
Med12l		Gm10825
Meg3		Gm11127
Mei4		Gm11224
Meis1		Gm11273
Mex3a		Gm11361
Mipol1		Gm11385
Mkrn3		Gm11400
Mlec		Gm11407
Mmachc		Gm11451
Mmp2		Gm11505
Mmrn1		Gm11560
Mn1		Gm11814
Mnd1		Gm11868
Morn4		Gm11964
Mpdz		Gm12174
Mpl		Gm12184
Mpo		Gm12247
Mpped2		Gm12338
Mprip		Gm12346
Msh2		Gm12350
Msi2		Gm12355
Msl3		Gm12666
Msl3l2		Gm12669
Msrb3		Gm12696
Msto1		Gm12751
Mtf2		Gm12895
Mthfd2l		Gm12896
Mtss1l		Gm12988
Mtx3		Gm12989
Muc13		Gm13015
Mum1l1		Gm13050
Myb		Gm13337
Myc		Gm13394
Mycbpap		Gm13436
Mycn		Gm13453
Myct1		Gm13456
Myl10		Gm13461
Myl6b		Gm13502
Mylk		Gm13577
Myo15b		Gm13736
Myo5c		Gm13772
Naf1		Gm13835
Nap1l3		Gm13841
Ncl		Gm14117
Ncs1		Gm14139
Ndn		Gm14165
Nedd4		Gm14277
Nes		Gm14292
Nexn		Gm14434
Nifk		Gm14494
Nkpd1		Gm14539
Nkx2-3		Gm14680
Nlgn2		Gm14681
Nme4		Gm14857
Nme7		Gm15210
Nono		Gm15421
Nop58		Gm15427
Notch3		Gm15428
Noxa1		Gm15453
Npas2		Gm15459
Npdc1		Gm15484
Npl		Gm15487
Npr2		Gm15658
Nr0b2		Gm15772
Nrg4		Gm15884
Nrgn		Gm15920
Nrk		Gm16103
Nrxn1		Gm16286
Nsg1		Gm16379
Nsun7		Gm16425
Nudt1		Gm16439
Nudt12		Gm16531
Nup37		Gm17092
Nwd1		Gm17108
Nxf2		Gm17134
Nxf7		Gm1840
Nynrin		Gm18666
Obsl1		Gm18733
Ociad2		Gm19680
Ocrl		Gm1972
Odf3b		Gm20390
Osbpl3		Gm20430
Otos		Gm20467
Oxct1		Gm20498
P2ry14		Gm20752
P3h3		Gm21399
Pa2g4		Gm21596
Pabpc4l		Gm21887
Pafah2		Gm2223
Paics		Gm24157
Pank1		Gm2539
Paqr5		Gm26083
Paqr8		Gm26571
Parm1		Gm26581
Pbx4		Gm26694
Pcbd1		Gm26825
Pcdh7		Gm26917
Pcdhb16		Gm28037
Pcdhb17		Gm28062
Pcdhb18		Gm28285
Pcdhb19		Gm28727
Pcdhb21		Gm28901
Pcdhga5		Gm29247
Pcdhga7		Gm29284
Pcdhgb5		Gm2962
Pcdhgb6		Gm2991
Pcgf2		Gm3375
Pcm1		Gm3531
Pcp4l1		Gm3571
Pde9a		Gm364
Pdgfrb		Gm37070
Pear1		Gm3788
Per3		Gm4076
Pgr		Gm4204
Pgrmc1		Gm4332
Phc1		Gm4353
Phf14		Gm4366
Phlda2		Gm43712
Pitx2		Gm44419
Pkia		Gm4459
Pkn3		Gm4462
Pkp2		Gm4613
Pla2g6		Gm4617
Plag1		Gm4723
Pld6		Gm4724
Plod2		Gm4735
Plscr3		Gm4737
Plxna3		Gm4742
Pm20d2		Gm4750
Pnck		Gm4799
Pogk		Gm4963
Polr2d		Gm4987
Pomgnt2		Gm5239
Pomt1		Gm5303
Pomt2		Gm5472
Pop1		Gm5529
Postn		Gm5537
Ppa1		Gm5539
Ppat		Gm5590
Ppid		Gm5611
Ppie		Gm5616
Ppif		Gm5805
Ppp1r13l		Gm5812
Ppp1r26		Gm5828
Ppp2r3a		Gm5835
Prdm16		Gm5837
Prdm5		Gm5846
Prex2		Gm5867
Prkaa2		Gm5870
Prkg1		Gm5873
Procr		Gm5898
Prodh		Gm5900
Prpf19		Gm5909
Prr36		Gm5913
Prrg4		Gm595
Psat1		Gm6136
Ptgds		Gm6142
Ptger3		Gm6166
Ptk7		Gm6211
Ptn		Gm6265
Ptpn21		Gm6368
Ptpn3		Gm6457
Ptprs		Gm6467
Pum3		Gm6472
Pus10		Gm6594
Pus7		Gm6644
Pycr1		Gm6682
Qser1		Gm6685
Rab17		Gm6733
Rab26os		Gm6756
Rab27b		Gm6863
Rab38		Gm6969
Rab39b		Gm7120
Rabepk		Gm7125
Rabl2		Gm7206
Rad50		Gm7224
Rad9b		Gm7292
Rag1		Gm7329
Rag2		Gm7332
Rai2		Gm7658
Rapsn		Gm7666
Rasl12		Gm7816
Rbp1		Gm7832
Rbpms2		Gm7846
Rcn1		Gm7862
Rcn2		Gm7879
Rcor2		Gm7887
Rec8		Gm7901
Repin1		Gm7984
Rfx8		Gm8010
Rgs1		Gm8069
Rgs7bp		Gm8116
Rgs8		Gm8186
Rgs9bp		Gm8203
Rgsl1		Gm8210
Rhbdd2		Gm8464
Rhbdl3		Gm8566
Rhobtb3		Gm8692
Rhod		Gm8719
Rhoj		Gm8730
Rnf180		Gm8741
Rnf208		Gm8762
Rnf219		Gm8797
Rnf220		Gm8806
Robo3		Gm8810
Robo4		Gm8898
Rpgr		Gm8909
Rps6ka6		Gm9027
Rragb		Gm9252
Rsad1		Gm9385
Rsl1d1		Gm9531
Rtn4r		Gm9625
Runx2		Gm9755
Ruvbl1		Gm9761
Ruvbl2		Gm9769
Rwdd3		Gm9797
Samd12		Gm9800
Sccpdh		Gm9816
Scd2		Gm9825
Scml2		Gm9840
Scrn1		Gm9844
Scube3		Gm9855
Sdc2		Gmpr
Sdsl		Gmps
Sec61a2		Gna12
Sema3d		Gnat2
Serf1		Gnl2
Serhl		Gnl3
Serpina3g		Got2
Serpinf1		Got2-ps1
Serpinh1		Gpat4
Sgce		Gpn1
Sgsm1		Gpn2
Sgsm2		Gpr119
Sh2d5		Gpr25
Shisa2		Gps1
Shisa7		Gpsm1
Shisa8		Gpt2
Shmt1		Grb10
Shroom3		Grhpr
Shroom4		Gria3
Sirt3		Grsf1
Sirt5		Grwd1
Six5		Gspt1
Slc16a11		Gsta4
Slc16a12		Gstcd
Slc16a2		Gstz1
Slc16a9		Gtf2f2
Slc18a1		Gtf2h1
Slc18a2		Gtf2h3
Slc18b1		Gtf2h4
Slc22a3		Gtf3a
Slc25a27		Gtf3c3
Slc25a36		Gtf3c4
Slc27a6		Gtf3c6
Slc29a2		Gtpbp4
Slc2a10		H1f0
Slc35a1		H2-Bl
Slc35d3		H2-Q1
Slc39a6		H2-Q2
Slc6a15		H2afy
Slc9a2		H60b
Slc9a5		Hacd1
Slco4a1		Hao1
Smarca1		Hccs
Smarcad1		Hdac2
Smim10l2a		Hddc3
Smo		Hdhd2
Smyd2		Hdhd3
Smyd5		Heatr1
Sncaip		Heatr3
Snhg4		Hebp2
Snx31		Hells
Sox4		Hes6
Spag4		Hgh1
Spag6		Hic2
Spata7		Higd1a
Speg		Hint1
Spint1		Hira
Spns2		Hist1h2al
Spns3		Hist1h2ap
Spred3		Hmga1
Spry2		Hmga1-rs1
Sptssa		Hmga2
Src		Hmgcr
Srek1		Hmgcs1
Srl		Hmgn1
Srsf7		Hmgn5
Ssbp1		Hmx2
Sstr2		Hn1l
St8sia2		Hnf4a
Stox1		Hnrnpa0
Stx1b		Hnrnpa1
Sugp2		Hnrnpab
Syde2		Hnrnpl
Syncrip		Hoxa1
Syngap1		Hoxa10
Synpo2		Hoxa3
Sytl4		Hoxa5
Tada2a		Hoxa6
Taf1d		Hoxa7
Tanc2		Hoxa9
Tas1r1		Hpdl
Tcam1		Hpgds
Tceal5		Hprt
Tcf15		Hsd17b10
Tead2		Hsp90aa1
Tead3		Hsp90ab1
Tek		Hspa2
Tet1		Hspa4
Tfcp2l1		Hspa9
Them7		Hspbp1
Thnsl1		Hspd1
Thsd1		Hspd1-ps3
Tia1		Hspe1
Tie1		Hsph1
Timp3		Hus1
Tjp2		Hyou1
Tlcd2		Iars2
Tle2		Ide
Tle6		Idh2
Tmem102		Idh3a
Tmem121		Idi1
Tmem14a		Ifi202b
Tmem158		Ifitm1
Tmem201		Ift122
Tmem44		Igf2bp3
Tmem74		Ilf3
Tmem82		Imp4
Tmem8b		Impa2
Tmem91		Impdh2
Tmem98		Inafm2
Tmprss3		Ino80e
Tmprss7		Ints1
Tnfsf10		Ints2
Tnfsf4		Ints5
Tnip3		Ipo5
Tpk1		Ipo7
Tpm2		Iqcg
Treml1		Irak1bp1
Trim13		Irf2bp1
Trim46		Isl2
Trim6		Isy1
Trim68		Isyna1
Triqk		Itpa-ps1
Trmt2b		Jagn1
Tro		Jmjd8
Trpc6		Kank3
Tsc22d1		Kansl2
Tshz3		Kansl2-ps
Tslp		Kars
Tspan3		Kcng1
Tspan6		Kcng2
Tspear		Kcnk12
Tsr2		Kctd1
Ttbk2		Kctd5
Ttc21b		Kdf1
Ttc26		Kdm2b
Ttc41		Khdrbs1
Ttc8		Kif17
Ttll7		Klhdc3
Ttpa		Klhl30
Ttyh2		Kmo
Txlna		Krtcap2
Txlnb		Kti12
Txnrd3		L3mbtl2
Ube2e1		l7Rn6
Uchl1		Lactb
Umps		Lage3
Unc45b		Lap3
Unc79		Laptm4b
Usp54		Larp1
Utp6		Lbhd1
Vangl2		Ldha
Vash2		Leo1
Vdr		Lgals1
Vegfb		Lhfp
Vegfc		Lhx2
Vipr2		Lin28b
Vit		Lipt2
Vldlr		Llph
Vnn1		Llph-ps2
Vsig2		Lman2
Wdr12		Lmnb2
Wdr31		Lonp1
Wdr60		Lrch2
Wdr86		Lrrc41
Wfdc2		Lrrc58
Xkr5		Lrrc59
Xrcc6		Lrrc75a
Ydjc		Lsg1
Yes1		Lsm3
Ypel1		Lsm4
Zan		Lsm5
Zbtb12		Lsm7
Zc3h14		Lss
Zc3h7b		Ltv1
Zc3hav1l		Lvrn
Zc4h2		Lyar
Zfp113		Lypd6
Zfp114		Lzts2
Zfp146		Magoh
Zfp184		Malsu1
Zfp2		Man1b1
Zfp239		Map1b
Zfp248		Map9
Zfp286		Mapk6
Zfp316		Marcksl1
Zfp326		Masp2
Zfp35		Mb21d1
Zfp40		Mbd3
Zfp422		Mblac1
Zfp428		Mbtd1
Zfp449		Mcat
Zfp462		Mdk
Zfp521		Me1
Zfp532		Me2
Zfp57		Mecr
Zfp583		Med16
Zfp599		Med22
Zfp618		Med29
Zfp647		Meis1
Zfp704		Men1
Zfp760		Metrn
Zfp786		Mettl1
Zfp820		Mettl14
Zfp92		Mettl16
Zfp93		Mettl6
Zfp930		Mex3a
Zfp932		Mex3d
Zfp934		Mgarp
Zfp941		Mgat2
Zik1		Mgat5
Zkscan17		Mgme1
Zmym3		Mif
Zmym4		Mipep
Zmym6		Mir6236
		Mlec
		Mmab
		Mmachc
		Mmp12
		Mn1
		Mnat1
		Mnd1
		Mocs3
		Mogs
		Morc2a
		Morf4l2
		Morn4
		Mphosph10
		Mphosph6
		Mpi
		Mpnd
		Mpo
		Mpp6
		Mpv17l2
		Mrfap1
		Mrpl1
		Mrpl11
		Mrpl12
		Mrpl13
		Mrpl15
		Mrpl16
		Mrpl17
		Mrpl19
		Mrpl2
		Mrpl21
		Mrpl22
		Mrpl28
		Mrpl3
		Mrpl34
		Mrpl35
		Mrpl36
		Mrpl38
		Mrpl39
		Mrpl41
		Mrpl43
		Mrpl44
		Mrpl45
		Mrpl46
		Mrpl47
		Mrpl48-ps
		Mrpl54
		Mrpl9
		Mrps10
		Mrps12
		Mrps14
		Mrps18a
		Mrps18b
		Mrps2
		Mrps22
		Mrps24
		Mrps26
		Mrps27
		Mrps28
		Mrps30
		Mrps34
		Mrps35
		Mrps5
		Mrps6
		Mrps7
		Mrps9
		Mrrf
		Mrto4
		Ms4a3
		Msrb3
		Msto1
		Mt1
		Mt2
		Mta1
		Mta2
		Mtch1
		Mthfd1
		Mthfd1l
		Mtx1
		Mtx2
		Muc13
		Mvk
		Myb
		Mybbp1a
		Mycl
		Myeov2
		Myg1
		Myl4
		Myl6b
		Mylk
		Myo15b
		Myo16
		Mypop
		Mzt2
		n-R5-8s1
		Naa10
		Naa15
		Naa25
		Naa50
		Naca
		Nacc1
		Naf1
		Ncbp2
		Nccrp1
		Ncl
		Ndc1
		Ndufa10
		Ndufa12
		Ndufa9
		Ndufaf2
		Ndufaf3
		Ndufaf6
		Ndufb5
		Ndufb6
		Ndufb8
		Ndufc1
		Ndufc2
		Ndufs2
		Ndufs3
		Ndufs7
		Ndufs8
		Nebl
		Nedd4
		Nefh
		Nek4
		Neto2
		Ngfrap1
		Nhp2
		Nhp2l1
		Nifk
		Nip7
		Nipsnap1
		Nit2
		Nkx2-3
		Nlgn2
		Nmd3
		Nme1
		Nme2
		Nme4
		Nme6
		Nme7
		Nnt
		Noa1
		Nob1
		Noc2l
		Noc4l
		Nol10
		Nol11
		Nol12
		Nol4
		Nol9
		Nolc1
		Nom1
		Nomo1
		Nono
		Nop10
		Nop16
		Nop2
		Nop56
		Nop58
		Nop9
		Nos1
		Npas3
		Nphs1
		Npm1
		Npm3
		Npm3-ps1
		Nr2f6
		Nrg2
		Nrgn
		Nrtn
		Nsdhl
		Nsfl1c
		Nsun2
		Nt5dc2
		Ntf5
		Ntmt1
		Nubpl
		Nudc
		Nudcd1
		Nudcd2
		Nudt1
		Nudt3
		Nudt5
		Nufip1
		Nuggc
		Nup205
		Nup37
		Nup62cl
		Nup93
		Nutf2-ps1
		Ociad2
		Ogdhl
		Ola1
		Olfr433
		Olig2
		Osbpl3
		Otub1
		Pa2g4
		Pagr1a
		Paics
		Pald1
		Pank1
		Paox
		Pard6g
		Park7
		Parl
		Patz1
		Pawr
		Pax6
		Pbdc1
		Pcbp1
		Pcdhb16
		Pcdhb17
		Pcdhgc3
		Pcgf2
		Pclo
		Pcsk9
		Pcyox1l
		Pdcd2
		Pdcd5
		Pde12
		Pdf
		Pdgfrb
		Pdha1
		Pdp2
		Pdss1
		Pebp1
		Peg10
		Peg12
		Peg3
		Pemt
		Peo1
		Perp
		Pes1
		Pex14
		Pfdn2
		Pfdn4
		Pfkp
		Pgam1
		Pgam1-ps2
		Pgk1
		Pgls
		Pgm2
		Pgrmc1
		Phb
		Phb2
		Phf13
		Phgdh
		Phpt1
		Pigyl
		Pih1d1
		Pik3c2g
		Pik3r2
		Pim3
		Pin1
		Pitpnb
		Pkp2
		Plaa
		Plch1
		Plekhj1
		Plet1
		Plppr3
		Pmpca
		Pmpcb
		Pno1
		Pogk
		Poglut1
		Poldip2
		Polr1c
		Polr2d
		Polr2e
		Polr2f
		Polr2i
		Polr2k
		Polr2m
		Polr3h
		Pop1
		Pou4f1
		Ppa1
		Ppa2
		Ppan
		Ppat
		Ppfia3
		Pphln1
		Ppia
		Ppid
		Ppie
		Ppih
		Ppil1
		Ppm1f
		Ppp1r13l
		Ppp1r14b
		Ppp1r14c
		Ppp1r35
		Ppp1r8
		Ppp2r5d
		Ppp5c
		Prdm5
		Prdx1
		Prelid1
		Prep
		Prex2
		Prg2
		Prg3
		Prkaca
		Prkar2a
		Prkcsh
		Prmt1
		Prmt5
		Prmt6
		Prmt7
		Prob1
		Prpf19
		Prpf31
		Prpf8
		Prps1
		Prr36
		Prss57
		Prtn3
		Psat1
		Psma4
		Psma5
		Psma6
		Psma7
		Psmb2
		Psmb3
		Psmb5
		Psmb6
		Psmd3
		Psmg1
		Psmg3
		Psmg4
		Psph
		Ptbp1
		Ptcd3
		Ptges3
		Ptk7
		Ptma
		Ptpmt1
		Ptpn3
		Ptprr
		Ptprt
		Ptpru
		Pum3
		Pus1
		Pus10
		Pus7
		Pvrl2
		Pvrl3
		Pycrl
		Qars
		Rab34
		Rabl2
		Rabl6
		Rac3
		Rad23b
		Rad50
		Raet1d
		Raet1e
		Rag2
		Ranbp1
		Rapsn
		Rars
		Rars2
		Rbm15b
		Rbm17
		Rbm19
		Rbm24
		Rbpsuh-rs3
		Rcc2
		Rcor2
		Reep1
		Rgs5
		Rhobtb3
		Rhot1
		Ripk3
		Rita1
		Rnd2
		Rnf126
		Rnf157
		Rnf219
		Rnf7
		Romo1
		RP23-21B1.1
		RP23-412J12.1
		RP23-457F4.3
		RP24-137M22.3
		RP24-215A14.6
		Rpap3
		Rpf2
		Rpl10-ps1
		Rpl11
		Rpl14
		Rpl14-ps1
		Rpl15
		Rpl15-ps3
		Rpl17-ps9
		Rpl18-ps1
		Rpl18-ps2
		Rpl23a-ps3
		Rpl24
		Rpl27
		Rpl28
		Rpl28-ps1
		Rpl3-ps1
		Rpl30-ps9
		Rpl35
		Rpl35a-ps2
		Rpl35a-ps3
		Rpl35a-ps4
		Rpl35a-ps6
		Rpl36
		Rpl36-ps2
		Rpl36al
		Rpl37rt
		Rpl39-ps
		Rpl41
		Rpl7a
		Rpl7l1
		Rpl8
		Rpl9-ps6
		Rplp0-ps1
		Rpp14
		Rpp30
		Rpp40
		Rprl3
		Rps10-ps1
		Rps12-ps3
		Rps13-ps1
		Rps15a-ps7
		Rps16-ps2
		Rps17
		Rps18-ps3
		Rps19bp1
		Rps2-ps10
		Rps23-ps1
		Rps26
		Rps26-ps1
		Rps27l
		Rps3a2
		Rps3a3
		Rps6-ps4
		Rps6ka6
		Rpsa-ps10
		Rpsa-ps11
		Rpsa-ps12
		Rpusd2
		Rrn3
		Rrp1
		Rrp12
		Rrp15
		Rrp1b
		Rrp36
		Rrp7a
		Rrp9
		Rrs1
		Rsl1d1
		Rsl24d1
		Rtca
		Ruvbl1
		Ruvbl2
		Rwdd1
		S1pr3
		Saal1
		Sae1
		Samm50
		Sapcd2
		Sar1b
		Scand1
		Sccpdh
		Scd2
		Scin
		Sdc1
		Sdhb
		Sdhd
		Sec14l4
		Senp3
		Serf1
		Serpinb9c
		Serpinb9g
		Serpine2
		Serpinf1
		Set
		Sf3a1
		Sf3a3
		Sf3b3
		Sf3b4
		Sf3b5
		Sfxn1
		Sgsm3
		Sgta
		Shisa2
		Shmt1
		Shq1
		Siglech
		Sirt3
		Six1
		Six4
		Slc19a1
		Slc25a1
		Slc25a12
		Slc25a13
		Slc25a3
		Slc25a33
		Slc25a4
		Slc25a5
		Slc29a2
		Slc2a1
		Slc35a4
		Slc35d3
		Slc38a1
		Slc39a6
		Slc39a7
		Slc44a4
		Slc5a5
		Slirp
		Slit2
		Smarcad1
		Smarcc1
		Smim10l2a
		Smn1
		Smo
		Smoc1
		Sms
		Smu1
		Smyd2
		Smyd5
		Sncaip
		Snd1
		Snhg4
		Snrpa
		Snrpa1
		Snrpb
		Snrpb2
		Snrpd1
		Snrpd2
		Snrpd3
		Snrpert
		Snrpf
		Snrpg
		Snx5
		Socs2
		Sox4
		Sp9
		Spag4
		Spata7
		Spcs2
		Spcs3
		Speg
		Spint1
		Spint2
		Spns3
		Spry2
		Sqle
		Srd5a1
		Srebf1
		Srfbp1
		Srl
		Srm
		Srp68
		Srp72
		Srrd
		Srsf7
		Srsf9
		Ssr1
		Ssr2
		Sssca1
		St13
		St14
		St18
		Stc2
		Stip1
		Stub1
		Sub1
		Sucla2
		Suclg1
		Suclg2
		Sult4a1
		Supv3l1
		Swi5
		Syce2
		Syde2
		Syncrip
		Taco1
		Tada1
		Tada2a
		Tamm41
		Tars
		Tbc1d7
		Tbl3
		Tbrg4
		Tcp1
		Tcp11x2
		Tdg-ps
		Tdp1
		Tdrkh
		Tefm
		Tex40
		Tfec
		Thg1l
		Thoc3
		Thoc5
		Thoc6
		Thop1
		Thyn1
		Timm13
		Timm17a
		Timm22
		Timm23
		Timm44
		Timm50
		Timm8a1
		Timmdc1
		Tle6
		Tma16
		Tmed4
		Tmem11
		Tmem119
		Tmem121
		Tmem147
		Tmem160
		Tmem180
		Tmem181c-ps
		Tmem215
		Tmem238
		Tmem242
		Tmem39b
		Tmem82
		Tmem97
		Tnfsf9
		Tnpo3
		Tomm20
		Tomm40
		Tomm5
		Tomm6
		Tomm7
		Tomm70a
		Tpi-rs11
		Tpi1
		Tpm3-rs7
		Tprn
		Trap1
		Trappc6a
		Trim27
		Trim45
		Trip10
		Trip13
		Trmt112
		Trmt2a
		Trmt44
		Trmt5
		Trpa1
		Tsfm
		Tspan31
		Tsr2
		Tssk6
		Tsta3
		Ttc21b
		Ttpa
		Ttyh2
		Tufm
		Txlna
		Txnl4a
		Txnrd1
		Tysnd1
		U2af1
		U2af2
		Uba2
		Ube2e1
		Ubfd1
		Ubqln1
		Ubqln2
		Ubtd2
		Uchl1
		Uchl5
		Uck2
		Umps
		Unc13a
		Uqcc2
		Uqcrc2
		Uri1
		Urm1
		Usp2
		Usp5
		Utp11l
		Utp14b
		Utp18
		Utp6
		Vash1
		Vash2
		Vat1
		Vcam1
		Vcpkmt
		Vdac1
		Vegfb
		Vegfc
		Vps18
		Vrk1
		Vwa9
		Wbscr16
		Wbscr22
		Wdr12
		Wdr18
		Wdr34
		Wdr35
		Wdr36
		Wdr43
		Wdr46
		Wdr54
		Wdr74
		Wdr75
		Xkr5
		Xlr3a
		Xpo5
		Xrcc6bp1
		Xylb
		Yars2
		Ybx1
		Ybx1-ps2
		Ydjc
		Yif1b
		Yrdc
		Ythdf2
		Ywhae
		Ywhaq
		Zbed3
		Zbtb12
		Zc3h7b
		Zdhhc2
		Zfp184
		Zfp330
		Zfp345
		Zfp422
		Zfp428
		Zfp457
		Zfp458
		Zfp462
		Zfp568
		Zfp580
		Zfp599
		Zfp622
		Zfp647
		Zfp771
		Zfyve19
		Zik1
		Zkscan17
		Znhit2
		Znhit3
		Znhit6
		Myc
