# Supplementary material for: ZMYND11-MBTD1 induces leukemogenesis through hijacking NuA4/TIP60 acetyltransferase complex and a PWWP-mediated chromatin association mechanism
Source: Nat Commun. 2021 Feb 16;12:1045. doi: 10.1038/s41467-021-21357-3 (PMC7886901; doi:10.1038/s41467-021-21357-3)
Supplement: Supplementary file 6 — Supplementary Data 3 [file 41467_2021_21357_MOESM6_ESM.xls]

## Sheet: a, DEG_ZM_or_MLL-r_vs_A9M
Supplementary Data 3a. RNA-seq identified differentially expressed genes (DEGs) showing significant upregulation in the ZM- or MLL-AF9-transformed murine AML cells, relative to those transformed by co-expression of Hoxa9 plus Meis1 (A9M).
DEGs are defined with a cut-off of padj less than 0.001 and log2FoldChange no less than 2 for transcripts with mean values of at least 10.
GeneID	baseMean	log2FoldChange (ZM_long_term vs A9M)	padj (ZM_long_term vs A9M)	log2FoldChange (MLL-AF9 vs A9M)	padj (MLL-AF9 vs A9M)
Ctla2a	198.46	16.3108	3.00339e-05	18.0469	3.65214e-06
Epx	25495.4	16.0843	1.39132e-26	7.10801	9.50003e-06
Xist	3676.26	15.1535	8.46733e-21	15.1167	1.43126e-20
Prg2	4438.56	14.6191	2.20001e-19	6.93562	6.25028e-05
Olig2	345.628	13.4344	4.72106e-19	3.33166	0.0880109
Prg3	1727.97	13.108	9.00845e-18	4.32959	0.0156281
Gm10163	1481.59	13.0187	4.84224e-18	13.1189	3.57169e-18
Stc2	1113.71	12.7302	3.81563e-17	10.9958	7.20708e-13
Hoxa10	1095.68	12.6867	3.86998e-17	11.5457	3.3595e-14
Gm10499	1451.45	12.5961	6.12668e-17	12.9878	8.17839e-18
Aspa	1266.75	12.5819	5.56758e-17	1.33258	0.6618
Tdrkh	473.37	12.4981	3.44145e-16	8.9952	1.14568e-08
Nkx2-3	187.965	12.2927	0.000263986	0	1
Pafah1b3	651.258	12.2443	7.01101e-16	11.0205	6.84047e-13
Stag3	215.717	12.1851	1.4262e-11	7.40394	9.45012e-05
5830411N06Rik	144.753	12.1796	1.41312e-15	0	1
Dach1	1105.5	11.9952	1.81879e-15	6.03337	0.000208108
Adrbk2	151.363	11.9095	2.78295e-14	8.17326	4.57138e-07
Zcchc3	288.94	11.903	1.01435e-14	1.33337	0.66507
Gm16103	670.968	11.6971	9.69013e-15	11.3944	6.66798e-14
Ptk2	494.135	11.6788	1.14546e-14	6.18912	0.000135303
Gm8909	874.085	11.6735	1.03573e-14	11.7029	1.17514e-14
Kbtbd11	118.137	11.6679	3.09738e-14	8.78745	2.55908e-08
Zfp507	582.761	11.6191	1.42612e-14	11.2335	1.5117e-13
Pcsk9	2630.25	11.6119	2.28308e-14	6.13969	0.000170239
Mn1	344.73	11.6104	3.73506e-05	7.35917	0.0139966
Smo	112.931	11.6101	3.54012e-14	8.72807	2.94765e-08
Hao1	1249.81	11.4937	4.00185e-14	0	1
Klhl22	533.729	11.4685	3.27171e-14	8.35342	8.14453e-08
Slc30a4	258.342	11.4431	3.78859e-14	10.3027	1.68388e-11
Ak4	500.585	11.4259	7.47478e-11	12.251	3.25307e-12
Gm7125	487.941	11.3715	5.3949e-14	10.6947	2.39928e-12
Armcx4	645.461	11.3027	1.77281e-13	8.50944	6.86533e-08
Me1	206.435	11.2827	7.29468e-13	6.43416	0.000120487
Nol4	628.151	11.2262	1.18013e-12	0	1
Ikzf2	756.11	11.1896	2.03818e-13	5.03414	0.00307316
Gm10259	368.882	11.1473	2.37422e-12	11.2774	1.70329e-12
Fnbp1l	638.361	11.139	2.57356e-13	4.5023	0.0101805
Fzd10	65.9083	11.0454	1.57253e-12	0	1
Fam135a	206.187	11.0325	3.30289e-13	8.62575	2.81963e-08
Gm595	170.753	11.0006	5.13275e-13	2.33047	0.316406
Gatm	882.947	10.9719	6.34458e-13	11.3848	9.98242e-14
Ednra	248.839	10.879	1.33229e-12	9.10059	5.98485e-09
Akr1e1	218.246	10.8646	1.09045e-12	9.36077	1.65922e-09
Ryk	374.289	10.8323	1.3612e-12	4.14127	0.0214218
Xlr3a	57.6878	10.8061	5.41118e-12	0	1
Sorl1	1662.18	10.8012	7.7151e-35	4.67864	6.04342e-07
RP23-21B1.1	180.809	10.7939	1.70671e-12	10.6478	4.6479e-12
Bex2	534.858	10.7305	1.779e-12	3.33162	0.0876832
Col19a1	67.6684	10.7044	7.20481e-12	8.96382	1.87524e-08
Jakmip1	78.7701	10.7008	4.10007e-12	9.74768	4.61589e-10
Bex1	301.718	10.6716	3.28768e-12	2.33336	0.31707
Tmem215	279.998	10.6476	3.9922e-12	0	1
Ear1	378.014	10.6459	4.57411e-08	0	1
H2-Q2	347.246	10.5384	4.69828e-12	11.2813	1.46538e-13
Dmrt3	46.6949	10.5356	3.46284e-11	0	1
Syde2	75.2414	10.5254	2.64143e-11	5.9341	0.000468915
Ccdc91	244.346	10.5086	5.461e-12	10.0033	8.16138e-11
Dnajc6	205.118	10.4889	4.37809e-11	9.26304	1.04496e-08
Fjx1	170.689	10.4668	8.43623e-10	1.3372	0.680153
Gm8210	2778.73	10.4315	7.05554e-41	10.5573	1.07652e-41
Pea15a	165.714	10.4287	1.11326e-11	8.1566	2.33493e-07
Rhobtb3	420.069	10.3889	9.6705e-12	1.33276	0.662593
Tceal8	367.213	10.3761	1.82553e-11	1.33192	0.664935
Hoxa7	859.578	10.3343	4.35606e-22	11.0111	7.77437e-25
Gabbr1	298.872	10.3203	4.21895e-11	7.13456	1.23399e-05
Bex4	298.683	10.3018	7.73818e-11	0	1
Akap6	108.933	10.2522	3.11901e-10	3.91008	0.0443283
Itm2a	147.027	10.2503	2.28346e-11	5.79791	0.000446069
Tdg-ps	225.021	10.2365	1.79472e-11	10.0548	5.75035e-11
Igf2r	889.121	10.1758	3.17554e-11	3.20824	0.0800037
Gm26825	8893.92	10.1676	4.2014e-175	10.1413	4.53658e-174
Gm6594	592.842	10.1428	2.41848e-11	9.50002	6.37024e-10
Abcg2	332.848	9.98627	6.51051e-11	8.58678	3.63925e-08
1700003E16Rik	461.534	9.97549	1.87368e-10	2.33176	0.323884
H2-Q1	232.897	9.95761	8.06199e-11	10.5362	6.95191e-12
Sh3bp4	42.7441	9.94296	2.53555e-10	8.31489	2.32897e-07
Fam92a	153.944	9.93531	1.8034e-10	9.56813	1.23217e-09
Pik3c2g	183.568	9.9335	8.41617e-10	0	1
Cbr1	236.122	9.9292	7.66749e-11	9.11639	3.83318e-09
Gm10260	12376.2	9.92027	1.03486e-268	9.44315	2.5873e-243
Lyplal1	73.0964	9.88479	1.59371e-10	1.33316	0.664491
Zfp462	242.854	9.86179	1.28009e-10	2.33038	0.316696
Gm9252	104.641	9.83942	1.39182e-10	9.91339	1.34535e-10
Gm16531	189.356	9.79609	5.78633e-10	7.86859	1.2986e-06
Ajap1	30.8095	9.78808	9.78601e-10	6.69551	6.74514e-05
Hoxa5	138.183	9.78707	2.40712e-10	11.069	7.28279e-13
Tmem218	123.372	9.78451	1.8548e-10	8.62203	3.46315e-08
Zfp345	108.917	9.78071	2.00666e-10	3.91528	0.0328525
Gm10182	5518.25	9.77546	5.47596e-112	9.4173	8.52853e-104
Unc13b	243.173	9.73014	2.45793e-10	4.33183	0.0146526
Marveld2	481.004	9.7098	2.0889e-10	6.78958	2.14773e-05
Gm8719	93.7381	9.68103	2.7951e-10	8.99813	7.25353e-09
Isl2	34.2383	9.66107	6.18196e-10	0	1
Sfmbt2	104.702	9.65745	3.89263e-10	8.80218	1.96319e-08
Zfp599	133.008	9.65443	3.08848e-10	9.01182	6.71934e-09
Fzd6	194.77	9.63281	3.45437e-10	0	1
Ank2	130.971	9.60851	6.29637e-10	2.91533	0.165086
Fstl1	185.316	9.60426	3.66514e-10	6.79038	2.23244e-05
Rps6ka6	150.609	9.60053	4.87359e-10	2.33164	0.317647
Xk	310.964	9.59996	3.84056e-10	10.3708	1.45752e-11
Zeb1	78.4614	9.59943	2.01089e-09	6.15057	0.00029615
Eno2	61.6386	9.59943	1.68213e-09	9.03095	2.24131e-08
Pls3	287.998	9.59699	3.44138e-10	5.0314	0.00294035
Gstm5	194.019	9.5961	5.53693e-10	2.91994	0.162465
Adgra3	609.31	9.58257	2.47677e-19	8.62579	1.12682e-15
Casc4	282.085	9.58108	3.55883e-10	9.26982	1.9061e-09
Maged2	149.23	9.55695	4.16952e-10	8.85847	1.13485e-08
Lypd6	191.158	9.54233	5.01873e-10	0	1
Fut4	330.971	9.54107	5.30873e-10	10.0549	7.04391e-11
Ust	23.0842	9.52715	1.68559e-08	0	1
Gata1	363.791	9.50449	1.34674e-09	1.47214	0.546673
Zfp760	113.791	9.47896	7.49013e-10	10.0981	6.25999e-11
En2	22.67	9.46671	1.81232e-07	0	1
Smoc1	528.395	9.45815	7.76695e-19	2.97579	0.0175068
Gm8810	140.999	9.44614	7.70051e-10	9.92201	1.24936e-10
Ccdc178	127.533	9.42377	1.32592e-09	0	1
Lrrc49	114.291	9.40586	8.41234e-10	7.82204	6.49287e-07
Slc35d2	173.568	9.40195	1.28833e-09	6.91152	1.83463e-05
Sqrdl	208.771	9.35344	1.52002e-09	9.93477	1.61586e-10
Ddn	476.316	9.34476	2.91252e-09	5.34653	0.00148864
Plch1	21.4304	9.32523	2.64702e-08	0	1
Sec14l4	345.019	9.31051	1.17489e-09	0	1
Peg10	561.317	9.2575	5.38695e-09	1.33128	0.668544
Ndrg2	140.344	9.22283	1.09293e-08	2.33194	0.333464
Epha3	78.2377	9.21973	1.12583e-07	0	1
Prdm5	114.113	9.19837	4.21051e-09	9.38257	2.6504e-09
Gm5595	86.0978	9.1572	3.16878e-09	9.2989	2.3719e-09
Ston2	143.073	9.11883	3.71026e-09	3.91836	0.0328525
Sncaip	83.0017	9.10334	6.0027e-09	0	1
Gpc2	62.4728	9.09582	1.3709e-08	8.97503	2.92147e-08
Myo16	18.4303	9.08626	5.46723e-08	4.34119	0.0231974
Mgmt	71.6418	9.04594	4.86387e-09	7.02729	1.14139e-05
Enpp5	224.645	9.02134	8.92346e-09	6.14269	0.000212582
Rplp0-ps1	717.836	9.01748	1.80581e-25	8.95539	5.40295e-25
Ldhb	118.575	9.00868	1.84595e-08	3.65143	0.0608203
Vcam1	3775.31	8.98198	6.48792e-41	-4.35949	0.0169938
Adra2a	35.8375	8.93738	1.55613e-08	1.3315	0.667004
Rgs5	158.51	8.92559	7.58905e-09	0	1
Wnt6	16.0074	8.90556	1.48161e-06	5.06462	0.0126421
Ica1	83.1131	8.89343	7.15667e-08	5.42372	0.0023649
Ttc8	81.1843	8.89073	1.20443e-08	6.69309	3.81144e-05
2810021J22Rik	98.3551	8.89009	8.41084e-09	7.79524	7.69213e-07
Scd1	788.981	8.88579	8.85265e-16	7.89451	1.72374e-12
Hebp1	207.751	8.88094	7.89933e-09	5.13848	0.00229444
Ifi202b	25.774	8.85794	1.02084e-05	7.69287	0.000189933
Ear2	316.518	8.83621	1.40022e-05	0	1
Rras2	425.188	8.83455	3.63856e-23	8.28823	2.41505e-20
Hoxa3	66.6945	8.82958	7.28009e-08	10.1716	5.11065e-10
Arfgef3	141.093	8.82147	1.36706e-08	4.50636	0.0104883
Crip1	272.299	8.78355	2.89848e-20	7.71659	1.15685e-15
4930555A03Rik	27.3457	8.77981	3.23215e-07	5.3155	0.00432469
Bspry	172.788	8.77222	3.17477e-08	5.25137	0.00232851
Fut10	89.3876	8.76629	1.72324e-08	9.4063	1.63875e-09
Gpx3	346.064	8.76556	1.64199e-08	4.52981	0.0076243
Csgalnact1	165.029	8.7652	1.4249e-08	3.91781	0.0323008
Arxes2	129.328	8.74601	2.67469e-08	2.33173	0.322112
Batf3	13.624	8.74401	6.82602e-07	1.33801	0.682407
Cpeb1	25.3516	8.68118	4.05669e-07	4.15515	0.0356114
Glod5	44.4908	8.6726	3.81e-07	0	1
Dkkl1	262.856	8.6638	1.86099e-08	6.08604	0.000181397
5930412G12Rik	12.6377	8.6627	8.72903e-05	0	1
Map9	90.7855	8.66121	2.24304e-08	5.97233	0.000270767
Tcp11x2	227.86	8.65531	2.07043e-08	1.33276	0.662593
Kdm5b	1245.44	8.6126	4.32038e-34	5.91085	3.69134e-16
Zfp11	68.7086	8.61253	3.0429e-08	7.21212	6.45379e-06
Dnajc22	100.145	8.61216	3.73378e-08	2.91542	0.164581
Fmn1	58.5948	8.59838	4.8108e-08	5.91098	0.000400415
Fam213a	268.044	8.59756	3.06016e-08	3.79234	0.0308938
Lin28b	213.192	8.58317	6.55415e-13	-1.11236	0.685581
Des	52.6758	8.57029	4.54286e-08	0	1
Ear6	112.703	8.56724	4.61644e-05	1.34569	0.712451
Ptprf	20.7548	8.56008	8.70439e-07	7.52212	2.44935e-05
Fzd8	181.766	8.55769	3.11771e-08	9.52743	7.47048e-10
Slc36a4	184.668	8.55481	5.72235e-08	4.32597	0.0163953
Slc22a3	83.1785	8.51834	7.53342e-08	5.92072	0.000415686
Ranbp17	105.044	8.51168	3.83156e-08	3.33165	0.0880445
Tspan6	107.841	8.50948	4.70427e-08	2.33353	0.317262
Hif3a	97.0696	8.50617	4.60951e-08	6.08939	0.000203675
Sh3d19	159.206	8.4889	4.60133e-08	5.57339	0.000808141
Rasgrf2	33.8843	8.48777	2.0983e-07	4.05648	0.0260943
Slc35f2	29.4973	8.48227	1.21307e-07	9.17342	1.13507e-08
Npas3	48.6116	8.48226	1.44351e-07	1.33435	0.669099
Adgrl4	196.551	8.46191	4.45274e-08	11.2117	2.00286e-13
Cul7	1492.23	8.45921	7.00137e-45	7.57032	7.78352e-36
Lmbr1	126.992	8.45393	4.60133e-08	8.75104	1.85134e-08
Svil	370.167	8.44489	4.27539e-15	8.73662	5.67359e-16
Cep126	99.2878	8.44475	1.16503e-07	3.64292	0.0592825
2210016F16Rik	453.035	8.43983	4.43062e-15	4.76804	3.11652e-05
Evpl	108.605	8.43376	3.61189e-15	3.51156	0.00311217
Xkr6	42.3971	8.43349	1.20553e-07	2.91924	0.169675
Gm13841	3038.43	8.43169	4.88682e-101	8.55631	6.36272e-104
Chst10	52.8945	8.41342	1.39077e-07	10.2762	9.14827e-11
Ccnb1ip1	59.4417	8.40895	1.11805e-07	7.57127	2.84757e-06
Vangl2	140.621	8.40069	5.34823e-08	8.72502	1.9598e-08
Gm11127	415.604	8.39623	1.67825e-14	8.76935	1.27356e-15
Krba1	146.624	8.39512	6.67042e-08	0	1
9430020K01Rik	148.512	8.38801	7.17828e-08	9.21333	3.3498e-09
Zfp119b	52.043	8.38526	1.08542e-07	8.01417	5.51116e-07
Spint2	2914.98	8.37737	3.25674e-96	8.12831	2.04303e-90
Tmem159	146.924	8.37636	6.17145e-08	9.80109	1.98131e-10
AI429214	55.582	8.37571	9.34582e-08	9.597	8.69722e-10
Rbm24	29.7474	8.37432	1.23701e-07	3.9135	0.035946
Pde11a	97.7173	8.36376	2.48681e-07	2.32489	0.334361
Agpat4	79.4006	8.34702	9.06716e-08	4.33008	0.0151048
2510002D24Rik	215.092	8.30619	1.05288e-07	8.6837	3.24218e-08
Lrch2	71.3569	8.28877	2.26214e-06	0	1
D130058E05Rik	219.965	8.28248	1.94112e-07	3.464	0.0596612
Tmem121	12.8707	8.2795	6.9409e-07	6.18316	0.000411693
Dock1	245.628	8.27474	1.01708e-07	6.5785	4.55788e-05
Gm18666	34.6654	8.25947	2.01412e-06	8.33304	2.07833e-06
AU041133	54.7821	8.25205	1.43863e-07	6.69299	3.7647e-05
Gm6685	45.7583	8.20509	1.51848e-07	7.44244	3.0433e-06
Msrb3	139.776	8.18572	4.64143e-14	8.96106	1.47784e-16
Slc7a2	39.99	8.18468	3.44335e-07	2.47983	0.225383
Nudt12	85.0045	8.17718	1.49099e-07	3.91546	0.0325947
Cdh5	31.5069	8.15964	4.74581e-07	9.49449	4.0516e-09
Ptprm	83.7683	8.15606	1.86279e-07	0	1
Atp6v0e2	85.4148	8.15461	2.29685e-07	3.65526	0.0546995
Gbp2b	16.5122	8.13928	5.31919e-06	7.49737	3.99101e-05
H60b	262.722	8.13725	5.90968e-14	7.79722	9.62948e-13
Gm6756	34.438	8.1177	3.17181e-07	8.56321	7.8433e-08
P4htm	57.0857	8.11519	2.03421e-07	5.23683	0.00193862
Lvrn	26.9654	8.10296	8.53859e-07	5.04659	0.0041243
1700048O20Rik	21.4037	8.09771	2.07227e-05	4.30923	0.0456084
Tmem144	48.8058	8.06579	3.84597e-07	5.65758	0.000812867
Zdhhc15	14.6786	8.06246	3.40775e-06	7.23664	4.65622e-05
Cers4	73.359	8.05988	4.44261e-07	3.66458	0.0566371
Slit2	77.6874	8.0473	3.13801e-07	1.33324	0.66463
Pax6	63.4871	8.04465	1.24358e-10	-2.55183	0.291826
Slc1a3	37.2927	8.04256	5.62176e-07	1.33124	0.668661
Gsta4	145.423	8.0309	2.07214e-07	3.05925	0.097556
Ptpdc1	66.4841	8.02968	2.94659e-07	4.13471	0.0220882
Saysd1	75.127	8.022	2.75652e-07	9.47022	1.07193e-09
Smim10l2a	18.7413	8.02141	1.48651e-06	7.17732	2.601e-05
Hnmt	50.994	8.00705	3.49742e-07	0	1
Adamts1	77.3203	8.00138	3.47093e-07	0	1
Gm26083	27.1174	7.99469	7.98595e-07	5.35346	0.00211453
Rprl3	13.9067	7.99033	1.83682e-05	4.92835	0.015769
Gm13337	155.704	7.97366	3.04728e-13	8.17314	9.55837e-14
Zfp459	32.0868	7.9644	4.38408e-07	8.75274	2.90878e-08
Morn4	69.3021	7.96237	5.20839e-07	0	1
Rgs11	13.0072	7.95009	1.71795e-06	5.13544	0.00434881
Cxx1b	122.397	7.93577	4.05401e-07	3.33526	0.0890901
Uchl1	21.2798	7.93208	1.73715e-06	1.8897	0.413821
Lzts2	337.429	7.93204	3.02252e-13	5.15452	6.21823e-06
Hnf4a	41.8164	7.92213	4.62937e-07	0	1
Fmnl2	143.083	7.88822	4.3892e-07	9.00269	7.46398e-09
Sult4a1	88.2913	7.87512	6.60048e-07	1.33178	0.665746
Enpp4	418.733	7.85897	4.16743e-13	8.48253	5.08251e-15
Glt1d1	79.7238	7.85879	1.26746e-06	7.83514	1.78529e-06
Shtn1	14.0932	7.83682	2.01232e-06	1.3305	0.672764
Ikzf3	421.916	7.83403	5.83048e-19	-0.110589	0.977564
Ncs1	39.2532	7.82387	1.80856e-06	7.76868	2.79666e-06
Zfp709	99.305	7.81256	8.98032e-07	7.42663	4.23575e-06
Gm12247	12.7758	7.81076	5.21896e-06	6.81694	0.00011102
Gm13394	7361.81	7.79779	0	7.21313	2.5912e-265
Kif21a	78.8906	7.79419	6.29692e-07	0	1
Rab4a	50.8768	7.79265	7.90547e-07	6.14753	0.000190803
Arhgap29	83.2942	7.7868	6.33405e-07	8.34019	1.04551e-07
Slc5a5	342.373	7.77551	1.33532e-06	1.47696	0.549032
Nynrin	70.0936	7.77207	1.6243e-06	8.53726	1.4348e-07
Serpinb9c	15.2211	7.76275	2.87648e-06	1.33034	0.673886
Nqo1	173.345	7.74681	3.03135e-06	-1.55194	0.619006
Nbea	73.1777	7.72416	8.70451e-07	4.91538	0.00420083
Maged1	484.645	7.69662	2.89375e-12	6.15727	5.11569e-08
Gspt2	94.2032	7.69192	9.65001e-07	3.33173	0.0895719
Cyp2c55	13.3529	7.68149	4.4658e-06	0	1
Nav1	100.953	7.67661	9.14685e-07	9.12155	4.78689e-09
Qsox1	734.958	7.67363	8.06603e-53	8.1397	3.35155e-59
9830147E19Rik	70.6536	7.67262	1.07519e-06	3.91681	0.0333151
Il5ra	47.8116	7.66719	3.6075e-06	0	1
Klk8	41.1293	7.66641	9.20334e-05	2.30611	0.411367
Cyp2j6	39.9586	7.66602	4.0528e-06	0	1
Ttc30a1	90.6994	7.65718	1.18559e-06	9.4126	1.70325e-09
Pvrl3	80.2717	7.65568	1.12488e-06	4.7889	0.00562146
Gm14288	31.7825	7.65399	0.000242459	6.26066	0.00397903
Map1b	181.837	7.63577	1.2072e-06	-0.110717	0.9975
Cyp39a1	125.167	7.63123	9.57857e-07	4.28632	0.0119523
Tox3	16.5403	7.62556	5.43205e-06	0	1
Gm18733	25.6143	7.61957	2.15832e-06	7.48183	4.37587e-06
Zfp229	78.7271	7.61717	1.2456e-06	6.93483	1.58941e-05
Gm28778	20.0205	7.6167	1.96381e-06	6.14566	0.000229264
4930539E08Rik	35.8419	7.61585	1.80557e-06	6.24019	0.000167707
Clec2g	13.4246	7.6006	4.9167e-06	5.14618	0.0041346
Trdc	23.4472	7.59827	6.98643e-06	2.34342	0.340713
Sgce	110.811	7.57975	1.37176e-06	0	1
Hebp2	87.0807	7.57659	1.95206e-06	6.9237	2.10607e-05
Ptpn3	362.606	7.56308	3.23755e-26	8.28999	2.93026e-31
Nap1l3	60.9189	7.5615	1.80891e-06	0	1
Aff2	60.4719	7.54313	1.61807e-06	0	1
Gimap9	151.24	7.54305	1.29413e-06	7.02795	9.32599e-06
Tnfrsf22	130.289	7.51658	1.48059e-06	7.01913	9.94892e-06
Tbc1d16	261.897	7.50579	7.46902e-34	6.38612	1.9405e-24
Grb10	1032.7	7.50532	3.83494e-27	0.373944	0.788912
Gm7224	26.2819	7.50299	2.55277e-06	7.23476	7.96475e-06
Alox15	289.937	7.47963	3.48138e-11	2.06744	0.154668
Hes5	97.3227	7.4637	2.2237e-06	7.28201	5.28259e-06
Kctd17	83.3773	7.46324	1.93138e-06	5.65201	0.000640441
Rps6kc1	312.47	7.45712	3.90201e-23	7.24025	1.05591e-21
Layn	39.5472	7.44011	3.15474e-06	6.97089	1.84204e-05
Pgbd1	55.0186	7.43975	7.59328e-06	5.03112	0.00514902
Zfp105	15.3972	7.43369	0.000239382	2.30372	0.423205
H2-Bl	114.801	7.42515	1.90341e-06	7.85149	5.50368e-07
Arhgef10	24.2767	7.42195	2.7603e-05	7.3177	4.59112e-05
Gm37070	258.923	7.41658	4.11905e-15	5.25513	7.48411e-08
Adgrg5	195.333	7.4101	1.57256e-31	7.24437	5.11959e-30
Rims2	22.245	7.40126	2.28198e-05	0	1
Fam171a1	81.9834	7.39978	2.41089e-06	3.65307	0.0519395
Zfp941	42.4209	7.39407	2.8887e-06	1.33311	0.664341
Pcdhb17	24.9152	7.37838	3.9781e-06	4.7812	0.006362
Peg3	29.4331	7.37653	3.21276e-06	0	1
Erich5	38.9377	7.37629	4.92964e-06	2.92418	0.169008
9230110C19Rik	59.6662	7.37439	4.03003e-06	1.33355	0.665746
Wdr31	33.7028	7.36146	1.26941e-05	2.3321	0.341677
Hoxa6	26.209	7.3598	8.1567e-06	8.45473	2.72272e-07
Gm8778	28.1518	7.35258	5.19557e-06	6.94969	2.3604e-05
Mras	36.0459	7.35016	5.8266e-06	2.33736	0.325939
Gm364	41.7	7.34737	7.33037e-06	3.6573	0.0614147
Echdc2	97.1053	7.34243	3.03153e-06	1.47295	0.540872
Gm14085	55.3776	7.33657	6.63475e-06	6.19899	0.000239761
Glb1l2	47.04	7.33464	3.77138e-06	0	1
Tmem141	129.223	7.31639	3.09557e-06	7.50128	2.1377e-06
Zfp30	44.8478	7.31431	4.26308e-06	8.13656	3.07739e-07
Pomgnt2	54.7751	7.28914	5.19997e-06	9.86762	3.44528e-10
Spint1	154.678	7.28195	5.41446e-06	5.02575	0.00368181
Sox12	178.915	7.27483	1.5022e-25	4.77641	4.15366e-11
Syt14	25.7989	7.2652	5.68894e-06	0	1
Inpp4b	187.8	7.26408	8.20008e-06	3.68483	0.0445426
Nup62cl	95.146	7.26175	9.12493e-06	0	1
Uaca	143.136	7.25147	1.02902e-05	6.17458	0.000265435
Gm37758	25.9848	7.23744	7.45341e-06	7.71613	1.97125e-06
Gm7329	12.9026	7.22604	1.43201e-05	3.32456	0.106356
Gstm4	185.215	7.2188	4.40547e-11	6.45469	6.91957e-09
Rbfox2	74.0594	7.19979	2.19638e-05	3.92632	0.045428
Antxr1	300.027	7.19227	6.61196e-11	0.474841	0.833462
Plxna3	34.1364	7.19134	1.24194e-05	6.12697	0.000300717
Tert	28.8981	7.17563	2.50758e-05	3.64084	0.0720928
Adgre4	28.5711	7.17305	5.74264e-05	0	1
Etl4	47.9506	7.17137	6.31982e-06	1.332	0.66463
Chic1	23.7055	7.16774	1.23916e-05	0	1
Smad1	33.5213	7.16493	4.52136e-05	2.91076	0.2024
Gm4742	50.2119	7.15988	5.317e-06	6.21553	0.000119929
Celsr2	29.238	7.13869	1.93006e-05	7.12495	2.52731e-05
Clcf1	38.6053	7.12751	2.71822e-09	6.4262	1.3708e-07
Rab38	282.9	7.12635	9.32925e-06	9.93563	3.48349e-10
Sstr2	10.4483	7.11839	7.90563e-05	7.61523	2.66797e-05
Kcnab3	10.8862	7.11492	2.56084e-05	3.65889	0.0679743
Arxes1	39.724	7.11211	1.41077e-05	0	1
Rag1	26.7455	7.11202	1.63386e-05	9.49067	4.88398e-09
Efemp2	48.3129	7.11136	9.46624e-06	7.02759	1.57492e-05
Hoxb13	13.7441	7.08032	0.000474701	0	1
4933440M02Rik	179.305	7.07204	6.36696e-14	3.4233	0.000996723
D930015M05Rik	21.1601	7.06871	1.23255e-05	4.49301	0.0123016
Adh7	536.344	7.06492	1.21414e-05	0	1
Hmgcs2	21.1151	7.06142	2.72307e-05	7.44791	1.08011e-05
Cd63	13231.1	7.04887	0	3.13067	5.16988e-58
Map3k15	267.475	7.04858	1.18565e-15	4.9598	6.06305e-08
Mtap7d3	26.0661	7.03441	1.35445e-05	0	1
4933431K23Rik	10.2595	7.02961	7.8004e-05	0	1
Pkp3	191.018	7.02863	2.22952e-05	6.3591	0.00018742
4933431E20Rik	30.273	7.01415	1.35199e-05	0	1
Prf1	63.4073	7.00569	1.28164e-05	4.50662	0.0113144
Epn2	31.2606	7.00336	1.36058e-05	3.65572	0.0561478
Rtkn	76.4991	7.00074	1.35542e-05	5.74257	0.000570966
Syne4	77.2766	6.98753	1.53429e-05	1.88457	0.399525
Zfp558	16.1281	6.98581	2.60237e-05	6.04135	0.000441472
Errfi1	57.2201	6.98557	1.13705e-09	4.79356	7.05039e-05
Zfp938	121.707	6.98465	5.23933e-15	3.76081	0.000102289
Lrrk2	577.633	6.98401	4.48345e-19	4.8504	2.41924e-09
Hdac11	34.107	6.97523	1.66865e-05	6.31914	0.000146217
Laptm4b	351.662	6.94762	4.99395e-54	4.50859	2.45832e-22
Eng	243.047	6.94569	2.77709e-10	3.58301	0.00320318
Lax1	13.4359	6.9451	2.41489e-05	3.92294	0.0387259
Prickle3	42.1706	6.94332	2.31648e-05	4.65422	0.00798663
Mllt4	33.8601	6.94138	4.14624e-05	7.30512	1.81202e-05
Gramd3	137.544	6.93047	2.00486e-19	3.86496	2.75952e-06
Lrrc9	40.3586	6.92881	3.1521e-05	0	1
Smpd5	23.5579	6.91593	3.26328e-05	5.63511	0.00123027
Ccdc40	31.001	6.91465	1.50305e-05	5.24031	0.0020539
Gm12258	46.6075	6.91265	1.59833e-05	6.44625	7.99476e-05
Ppic	12.9234	6.91221	5.45585e-05	5.58448	0.00189723
Iqcd	19.3154	6.9117	2.47778e-05	3.64619	0.0608424
Gm8010	44.4398	6.89338	1.29848e-05	6.15412	0.000146103
Maoa	291.994	6.88624	1.23995e-05	3.91659	0.0316605
Ccdc166	32.6827	6.87911	5.70573e-05	7.22813	2.72886e-05
Zfp119a	45.9778	6.86277	1.8212e-05	5.62156	0.000710581
Spin4	43.7307	6.8561	3.06562e-05	2.33189	0.330128
Cacnb3	17.7682	6.85433	4.64668e-05	5.48027	0.00197671
Fam160a1	43.7527	6.85141	3.22919e-05	1.33438	0.669099
Gm17173	19.8071	6.8502	1.43155e-07	-1.11335	0.694255
Mageh1	24.092	6.84829	3.25757e-05	0	1
Bcas1os2	57.402	6.84645	1.81574e-05	-0.110897	0.9975
Tspear	29.3401	6.83265	2.33736e-05	5.2439	0.00223477
Ppp1r14c	71.8774	6.83122	2.14661e-07	0.481743	0.850993
Fam213b	35.9425	6.82783	2.63732e-05	5.84698	0.000526601
Mfsd9	36.2596	6.82617	2.19724e-05	7.33803	5.3695e-06
Ccdc149	41.0915	6.825	2.11559e-05	1.33334	0.664935
Serpine2	1211.81	6.81934	6.68794e-47	-0.111031	0.93687
Aldoc	489.751	6.80833	3.26284e-11	6.03086	7.73494e-09
Zfp109	74.2951	6.7996	2.24347e-05	8.80245	2.40896e-08
Arrdc4	92.6611	6.79831	1.53219e-05	5.3796	0.00102872
Slc16a2	20.5635	6.79031	3.77425e-05	1.33433	0.669057
Zfp2	17.1321	6.79029	3.87095e-05	2.33852	0.328881
Gm14139	58.1409	6.78658	2.01887e-05	-1.55183	0.608309
Gm12666	97.061	6.78639	6.06368e-10	6.47382	5.4715e-09
Cd63-ps	410.317	6.78463	4.0761e-23	1.95869	0.020667
Lgalsl	153.377	6.78383	9.86473e-10	-0.112989	0.985442
Gbx2	132.209	6.77831	5.03741e-05	-1.55193	0.618294
Ank3	25.7594	6.76359	0.000102117	0	1
Hist1h2al	26.0172	6.7626	3.77318e-05	8.85544	3.96224e-08
Tjp1	632.431	6.76069	2.11308e-05	0	1
Arhgef40	48.1061	6.756	7.79566e-09	4.84435	7.70832e-05
Nckap1	55.9878	6.75576	7.84462e-05	4.89297	0.00793321
Atf7ip2	45.9915	6.75473	2.68939e-05	0	1
Ttpa	61.9092	6.74761	2.01395e-05	3.79559	0.030784
Ifi30	5082.39	6.74597	5.65871e-105	4.17006	3.10345e-39
Nova1	28.4371	6.73433	8.19157e-05	1.32989	0.676569
Gm7889	17.8921	6.7314	0.000296701	7.47317	6.05648e-05
Cand2	279.222	6.72892	2.87949e-27	4.46106	5.57656e-12
Ear-ps9	25.2162	6.72029	0.000208775	0	1
Samd4	20.0629	6.70303	4.36324e-05	6.15907	0.000241588
Rap1gap	34.178	6.70225	4.74378e-05	6.85776	3.7647e-05
Dhrs9	70.3887	6.69653	3.1943e-05	4.3294	0.0158919
Cyp11a1	1025.13	6.69567	5.84181e-07	0.605023	0.790609
Tspan32os	13.6321	6.6908	7.20043e-05	2.93008	0.179571
Fgfr1	34.1736	6.67573	1.84541e-05	2.32182	0.216896
Palld	10.4859	6.67153	0.000175204	4.33355	0.0280284
Ccdc150	11.3566	6.66115	5.75256e-05	4.13717	0.0267729
Gm29243	28.8831	6.66061	4.8216e-05	0	1
Eml5	315.196	6.66043	2.48135e-26	3.65738	4.53632e-08
Rassf6	15.5938	6.65838	0.000139182	0	1
Gm14124	15.4913	6.65601	6.19247e-05	0	1
Chrm4	348.235	6.65361	2.23767e-22	-0.848316	0.582036
Ly6c1	171.25	6.64919	5.9621e-39	5.85874	4.48446e-30
Scn3a	14.044	6.62366	6.0049e-05	6.33388	0.00016979
Nlrp4f	11.643	6.61657	0.000114467	0	1
Fzd3	24.5656	6.61301	4.53961e-05	4.33225	0.0163994
Tmem246	13.2812	6.61254	0.00010626	0	1
Syde1	14.4194	6.60317	0.000188119	0	1
2210404O09Rik	69.8854	6.60158	2.46495e-09	4.24027	0.00032826
Fam151b	37.6137	6.59596	3.72346e-05	7.23101	6.57594e-06
Gas2l1	803.124	6.59531	8.12501e-19	5.14145	1.66409e-11
Smim24	106.217	6.59255	3.89542e-05	8.43846	1.02587e-07
Armcx1	60.6626	6.581	3.83073e-05	3.69472	0.0380932
Fam184a	24.0846	6.57278	7.97169e-05	0	1
Mical2	46.3858	6.57246	8.85261e-05	6.25711	0.000257835
Cecr2	94.1707	6.56482	1.7772e-25	5.94864	7.50921e-21
H2-Q10	571.137	6.5573	1.83306e-34	7.24186	6.72823e-42
Ppt2	400.668	6.55688	1.07626e-19	5.79858	2.27224e-15
Tmem9	401.809	6.55436	4.89928e-24	3.49683	5.48096e-07
Nhsl1	58.8389	6.54696	3.45052e-05	7.0994	7.73836e-06
Arhgdig	10.8046	6.54493	0.000215196	2.91094	0.200678
Myo18b	17.9401	6.5426	0.000129549	6.99642	4.59313e-05
Hectd2	20.5618	6.54112	5.45585e-05	4.91742	0.00465854
Zfpm2	31.2038	6.53629	0.000130246	0	1
Perp	700.094	6.51981	1.41726e-20	-0.111521	0.963661
Pcdhb16	33.7609	6.50657	4.34237e-05	2.20999	0.285252
Sycp1	12.8205	6.50418	0.000182312	6.6124	0.00016979
C530008M17Rik	111.954	6.50211	4.6898e-13	-0.110387	0.977861
Mob3b	78.0417	6.50004	1.56627e-18	5.30051	2.31699e-12
Zfp3	24.564	6.49979	5.78362e-05	2.32867	0.321907
Raet1d	626.29	6.49696	7.98166e-35	6.07847	2.41897e-30
Ttc39b	80.4323	6.49427	0.00012932	1.46008	0.566922
Klhdc9	29.783	6.48528	0.000452134	1.32774	0.688781
Speg	106.179	6.48179	2.22654e-08	3.53885	0.00552135
Ppp1r9a	28.1601	6.46653	0.000130955	0	1
Aplp1	16.6249	6.46233	0.000107823	7.01437	2.72225e-05
Dip2c	188.152	6.4508	3.05519e-17	4.08095	4.45163e-07
Plet1	60.4885	6.4453	6.43705e-05	-1.55182	0.609891
H2afy2	197.96	6.41382	8.24031e-09	0.885503	0.638104
Mdga1	47.0135	6.38107	0.000116362	2.91982	0.172466
Mfsd2a	17.7835	6.37943	0.000141765	6.82981	4.9303e-05
Pde1c	26.8738	6.37745	0.000548414	0	1
1110032F04Rik	25.4018	6.375	0.000254665	4.67787	0.0130487
Ptpn21	117.671	6.36538	1.67619e-12	6.17193	1.14598e-11
Slc16a3	2652.28	6.36345	5.3519e-18	5.93774	1.20448e-15
Slc40a1	455.88	6.36167	4.81839e-19	-0.848799	0.589418
Ctse	4556.23	6.36115	1.48278e-177	2.34049	1.11415e-21
Fer	276.863	6.35363	8.98962e-17	3.38185	5.01777e-05
Zfp770	272.638	6.35057	5.63722e-31	6.24607	7.71017e-30
Ngfrap1	1104.48	6.29758	1.30156e-126	4.82999	4.61562e-73
Cd3d	81.1637	6.29562	7.81755e-05	-1.55183	0.607162
Adamts3	14.4215	6.28914	0.000162827	0	1
Tfcp2l1	20.54	6.28885	0.000133581	2.33182	0.325939
Prox1	31.2258	6.28583	0.000104975	3.33446	0.0911113
Fzd1	28.0291	6.28265	0.000117592	3.33192	0.0935675
Pclo	47.8247	6.27681	0.000171923	-1.55178	0.616812
Hoxb3	38.1327	6.26767	0.000103154	0.885433	0.751167
Meiob	11.5426	6.25745	0.000447725	6.02617	0.000930453
Car12	169.3	6.2463	3.12126e-23	5.35413	5.45566e-17
Kazn	44.5822	6.24538	0.000217607	2.34014	0.333024
Zscan18	32.1621	6.2401	0.00015022	2.47461	0.227227
Nova2	10.648	6.23857	0.000283603	0	1
Yes1	28.9796	6.23613	0.000280569	2.92204	0.184458
Hrh1	19.6975	6.23573	0.000141765	2.32767	0.325036
Lipn	44.6996	6.23547	0.000120035	1.33325	0.66463
Wwtr1	54.2381	6.23187	0.000155025	2.92385	0.168548
Nxf7	28.4988	6.23106	0.000174274	0	1
Dcbld1	144.345	6.22855	1.6628e-08	1.47501	0.34832
Epcam	85.8742	6.22819	0.000118296	2.89292	0.131943
Gm6277	35.1863	6.22667	0.000267215	1.33528	0.672764
Mast1	49.6769	6.22585	0.00016741	3.68911	0.0443975
Sv2a	28.1857	6.21755	5.10946e-08	4.61016	0.000113987
Ddah2	383.235	6.2076	2.39837e-30	5.03458	8.12452e-20
Arhgef9	10.0117	6.19913	0.000479386	1.3368	0.678658
Gm6899	10.432	6.19083	0.000281603	5.51295	0.00181561
Slc35f1	24.1724	6.19082	0.000157557	0	1
Dnah8	39.9303	6.18938	0.000147355	5.72167	0.000646887
Slco3a1	12.3269	6.17926	0.000660961	5.49228	0.00352685
Mzb1	38.1245	6.16705	5.25398e-07	5.37837	1.97588e-05
Dnal1	52.9536	6.16281	3.67508e-08	5.18935	6.57594e-06
Rmdn2	35.5168	6.16215	0.00019445	3.05751	0.112779
Rassf8	14.3517	6.14428	0.000467162	8.00217	3.32114e-06
Nrbp2	12.1188	6.13899	0.000288583	3.32498	0.104862
1700006J14Rik	18.3651	6.13722	0.000218316	5.49614	0.00138888
Zkscan7	28.1717	6.13041	0.000254858	6.12867	0.000313421
Atp7b	37.0376	6.12552	0.000255426	4.20048	0.0198984
Hoxa1	55.1552	6.11163	2.13392e-07	6.13091	2.50238e-07
Gm8979	43.4775	6.10382	0.000144149	5.77158	0.000432094
Arap3	1593.41	6.10338	2.56604e-78	-0.418419	0.507528
Gpr85	11.4895	6.09443	0.000289961	3.91148	0.0404413
Ppp4r4	16.6012	6.09109	0.000214538	2.33597	0.322663
Gm12648	34.3697	6.09063	0.00019564	1.33177	0.665746
H2-K2	307.861	6.0609	1.61941e-24	6.79292	1.31533e-30
Rbbp9	173.955	6.05913	2.1484e-11	4.76213	3.61415e-07
Atp8b5	45.0202	6.0391	0.000352411	0	1
Piwil4	10.527	6.03907	0.000349488	3.65108	0.0630644
5730460C07Rik	21.0939	6.03449	0.000462301	1.33543	0.673538
Rhoj	164.374	6.03414	0.000270915	1.3339	0.667004
Dzip1	11.8183	6.03313	0.000463402	2.48385	0.244455
Tgfbi	287.692	6.02078	9.46545e-95	2.2008	4.72499e-12
Kdf1	71.2842	6.02056	0.000194308	1.89225	0.39038
Ankrd63	371.723	6.0146	1.49741e-21	4.23633	1.01537e-10
B9d1	61.4516	6.0122	1.09963e-10	2.89009	0.00604009
Angptl8	51.2174	5.99614	0.000259736	-0.108734	0.997564
Emc9	54.5088	5.99262	1.50442e-07	4.16975	0.000567296
Zfp583	36.7164	5.97775	0.000239729	6.94597	1.6473e-05
Rangrf	173.243	5.97375	2.20263e-17	5.00479	3.44689e-12
Hmga2	253.887	5.94264	1.08635e-77	1.75904	1.24938e-06
Gm20421	25.4023	5.92862	0.000460372	5.57545	0.00133549
Gm16505	10.3985	5.92386	0.000482729	5.32446	0.00247969
Arhgap28	23.8507	5.92223	0.000344414	0	1
Myh14	50.0355	5.9199	0.000307881	5.04188	0.00342852
Hoxaas3	12.7191	5.9162	0.000587255	7.27304	1.75395e-05
Wfs1	54.0518	5.90939	1.73187e-07	4.51021	0.000135729
Podnl1	26.1249	5.90792	0.000294168	4.1397	0.0183894
Gm8730	25179.9	5.90498	0	5.62992	0
Plekha6	53.7058	5.90474	6.62166e-12	3.9893	9.9811e-06
Htr7	11.4281	5.86193	0.000720508	3.91777	0.0447416
Aox4	63.2299	5.86068	2.39888e-20	4.30919	4.53488e-11
Cela3b	16.3458	5.86003	0.000414136	0	1
Dntt	22.9529	5.85892	0.000665077	9.40489	1.16512e-08
Ryr2	26.4816	5.85802	0.000400178	0	1
Vpreb1	28.4487	5.85616	0.000490219	9.67834	1.62945e-09
Aldh1a7	15.5635	5.85409	0.000455419	0	1
Grb7	170.699	5.85293	0.000332311	1.33206	0.664491
Rgag4	137.882	5.85161	1.10084e-24	3.36433	3.18653e-08
Rnd1	1244.87	5.84934	1.90109e-60	-0.172116	0.819569
Nlgn2	226.365	5.8414	1.64105e-22	2.21097	0.00140631
Armcx2	179.091	5.82162	1.47443e-07	2.34975	0.0802945
Wdr35	202.289	5.82119	1.28933e-26	4.84506	2.54683e-18
Rcn3	100.334	5.80154	2.90872e-07	0.304504	0.900289
Ptger2	42.1906	5.79857	7.01904e-18	1.00406	0.310461
9130208D14Rik	125.42	5.79808	2.02236e-13	4.92852	1.05075e-09
Gm3555	11.2765	5.78305	0.000658855	5.86266	0.000651533
RP23-412J12.1	217.788	5.78052	9.62741e-32	5.42937	7.61981e-28
Lmo7	32.2247	5.77793	0.000420125	3.97612	0.0248787
Gyltl1b	101.988	5.76661	0.00065925	2.88388	0.148239
Tchh	10.4396	5.76579	4.16286e-05	2.3642	0.162829
Rbm12b1	96.8859	5.75112	7.54028e-13	2.88186	0.001166
Pnp2	55.9985	5.74065	5.90123e-07	5.76311	6.83386e-07
Tmem181c-ps	12.3225	5.7298	0.000938605	4.45932	0.0148481
Usp51	13.3817	5.72769	0.000896541	0	1
Acacb	74.2155	5.72195	8.95151e-10	4.88744	3.4024e-07
Gm29114	19.0923	5.72026	0.00067041	0	1
Ttll7	25.1321	5.71972	0.000750003	0	1
Gm4924	38.8487	5.70268	0.000576649	5.79859	0.000547845
Ttc30b	38.4569	5.69927	4.78098e-07	5.63414	8.61609e-07
Tbxa2r	30.7528	5.69767	1.40426e-06	6.93025	3.27167e-09
Plcd3	15.4374	5.69452	0.000762668	1.90457	0.403568
Tanc1	189.422	5.67231	2.91593e-11	4.24018	1.82063e-06
Nyap1	12.0711	5.67082	0.000717585	3.58862	0.0528243
Cd99l2	205.282	5.65753	3.92465e-28	4.50076	1.20632e-17
Myh7b	18.4399	5.65559	0.000813718	7.8212	1.72161e-06
Mkx	22.542	5.65346	0.000705689	0	1
Zfp449	26.5673	5.64707	0.000528001	5.61347	0.000695996
Cd55	76.3067	5.64345	1.6647e-06	-2.55183	0.273371
Ephb2	158.699	5.63386	8.62457e-67	0.241611	0.676569
Sbf2	222.4	5.61618	7.48985e-10	3.46941	0.000440562
Bahcc1	1193.09	5.61041	1.29594e-127	5.55402	7.64193e-125
Sp9	78.145	5.60717	5.73145e-16	2.37788	0.00274326
Ptprt	153.997	5.59681	5.63714e-27	0.150944	0.903944
B4galt2	68.3124	5.59057	7.7982e-07	-0.110924	0.985863
Vopp1	181.151	5.59009	6.93638e-12	4.77419	1.06745e-08
Ccdc8	84.221	5.58772	0.000762668	-1.5519	0.612145
Garem	43.507	5.58741	0.000915003	4.46883	0.0118493
Acaa1b	21.3666	5.58394	6.11005e-06	5.29801	2.49515e-05
Plekha8	305.711	5.57129	5.55514e-22	1.53568	0.0356345
Gm3604	94.366	5.56858	1.5407e-17	0.764487	0.467573
Hoxa4	48.5973	5.56096	0.000618631	7.09003	9.58601e-06
Acer2	23.0228	5.56043	0.000377342	1.23744	0.58625
Rps2-ps10	16043.6	5.55684	0	5.12461	0
Cxadr	149.845	5.55345	4.30174e-09	0.889307	0.562593
Herc3	158.338	5.50376	4.21598e-17	4.9522	8.6107e-14
Cdk14	24.1113	5.49748	6.3913e-10	2.88025	0.00354138
Ptrf	71.2436	5.4885	2.65022e-06	3.05415	0.0196378
Flot2	1658.13	5.46946	5.84341e-138	4.42295	2.41561e-88
Gnpda2	247.3	5.4642	1.52979e-22	6.26656	1.69285e-29
Nos1	24.6384	5.44389	0.000907748	0.889037	0.749967
Dmrt1	87.6663	5.43551	7.14718e-06	-1.11151	0.683053
Cobll1	26.0459	5.43144	0.000601527	4.1431	0.0128756
Zdhhc2	216.601	5.42995	1.12091e-45	2.44408	6.79056e-09
Eno1b	15930.8	5.42531	0	5.04104	0
Pja1	666.992	5.41165	1.93317e-82	5.48635	1.17695e-84
Gm14296	125.864	5.40976	5.52465e-11	4.81158	9.78206e-09
AI464131	196.921	5.40911	1.34524e-16	3.09192	1.34932e-05
Nrg1	90.6691	5.40197	1.08154e-12	5.28694	4.6479e-12
Gm38158	45.7934	5.3854	0.000959935	5.89099	0.000317208
9030619P08Rik	24.1911	5.38202	9.53665e-07	5.71251	2.22e-07
Lhx2	16.5911	5.37242	4.12696e-06	4.42652	0.000248249
Nab2	34.9188	5.35728	7.02063e-08	3.8154	0.000264208
Adhfe1	254.52	5.34545	3.40283e-21	-0.626612	0.573459
Prelid2	108.055	5.33667	2.86582e-09	5.07034	2.62128e-08
Itk	50.1973	5.28589	2.94461e-05	1.90401	0.23778
Trim68	135.972	5.27132	9.14228e-23	3.61241	1.39088e-10
Afp	324.403	5.26402	3.31878e-30	-0.445516	0.56684
Chst13	364.016	5.24298	4.52702e-26	0.600097	0.457527
Tmem82	81.6187	5.237	1.46598e-08	0.621855	0.702727
Zfp551	27.0709	5.23074	1.03529e-05	3.75531	0.00298434
Arhgap27os2	27.5776	5.23069	6.48767e-06	-2.55193	0.268922
Prrt2	133.037	5.22359	3.15786e-12	-0.621982	0.619247
Prkcg	18.3359	5.17255	8.86577e-07	3.89171	0.000432664
Gm26781	32.2093	5.17192	1.50683e-05	7.24212	5.89325e-10
Lmna	411.425	5.16699	2.88648e-11	1.4091	0.150824
Rab34	210.45	5.14993	2.50564e-12	3.03345	0.000137108
Slc28a2	337.149	5.13554	1.3697e-22	3.5111	1.57962e-10
Calr-ps	306.196	5.10532	9.77421e-31	4.42029	8.57241e-23
Mgarp	35.7549	5.10125	0.000127402	3.54643	0.0132225
Fam109b	106.539	5.09989	3.1548e-07	1.62688	0.211136
Zfp563	40.1366	5.0948	7.71923e-08	3.9259	7.68671e-05
Cdc42bpa	145.124	5.08587	8.18501e-13	-0.112615	0.963015
Rnd2	179.663	5.06228	6.73075e-18	1.60375	0.0298893
Kank3	1094.46	5.04058	2.96296e-64	0.300374	0.516933
Fam132b	87.5301	5.03418	3.27623e-08	5.01627	4.83086e-08
D130017N08Rik	42.2297	5.01232	3.01395e-07	5.62674	7.99568e-09
Gkap1	87.7249	4.99597	2.56948e-12	2.81683	0.000347727
Gm14165	462.51	4.98733	4.4758e-63	5.01217	1.65759e-63
Jup	189.336	4.98053	5.31045e-09	4.51078	2.21975e-07
Gm10800	24.4292	4.97644	1.66199e-11	-1.33009	0.355343
Gm9855	689.046	4.96236	1.1462e-91	4.76255	4.90471e-84
Ankrd37	307.99	4.94982	2.5767e-08	4.74374	1.34836e-07
Pecr	86.0651	4.91925	1.11388e-07	4.86207	2.09609e-07
Apbb2	15.8305	4.91826	7.89636e-06	3.88157	0.000750269
Bicd1	119.711	4.9153	3.0603e-12	4.33687	1.74395e-09
Ift43	61.9335	4.90471	1.19963e-07	3.69317	0.000156225
Lzts1	87.3909	4.90463	3.10037e-09	4.25279	5.28842e-07
Dync2li1	85.561	4.9032	1.05311e-07	3.30674	0.000867633
Masp2	49.6764	4.90114	2.52973e-05	3.02564	0.0167603
Enho	24.4509	4.88508	1.53036e-07	3.47032	0.000431756
Cftr	100.525	4.88367	4.01761e-05	-3.13742	0.162043
Gfra1	105.77	4.87754	9.5605e-21	6.03096	1.70277e-31
Gstk1	130.983	4.87022	1.5631e-07	4.57295	1.31444e-06
Ncam1	1037.82	4.86045	5.17952e-75	-1.14592	0.0160626
Gm9967	26.0594	4.84442	5.93193e-07	4.00491	6.99953e-05
Nlrp1b	129.419	4.82351	1.30417e-39	4.70904	1.45847e-37
Zfp788	144.754	4.81471	2.60728e-21	4.86636	1.22928e-21
Slc17a9	211.692	4.81016	1.48609e-33	4.16826	7.06086e-25
4933407K13Rik	48.3798	4.77802	6.24293e-09	4.46162	9.29502e-08
2810025M15Rik	349.794	4.77162	2.28466e-59	2.35824	1.5673e-13
Gm5828	42.8945	4.76145	7.61281e-09	4.92461	2.72279e-09
P2rx3	31.4322	4.74987	1.49286e-06	5.6845	6.05291e-09
Tmsb15l	27.4769	4.73543	0.000166881	3.2654	0.0166366
Wdr54	60.0358	4.73172	6.88829e-10	1.94321	0.0298192
Slc27a2	40.8303	4.72355	4.37532e-05	4.20519	0.000422485
Ehbp1	60.6068	4.70212	1.06224e-06	3.15441	0.00247969
Gm5900	135.363	4.69428	3.84988e-29	4.06917	1.16463e-21
Selenbp2	30.7896	4.69219	0.000147218	6.20063	3.09097e-07
Gm12663	23.8469	4.692	0.000120771	1.21406	0.499323
Glrp1	71.5536	4.68671	6.07355e-09	2.58423	0.0043183
Gm6166	841.634	4.68644	2.38507e-107	5.11455	2.69435e-128
Cd27	450.647	4.68171	1.47553e-77	5.46586	3.40996e-106
Rasl11b	98.7377	4.67612	6.57295e-10	2.31856	0.0073329
Ptk7	155.282	4.6731	5.35138e-10	3.97486	2.32153e-07
Zmynd10	19.2023	4.66628	0.000448143	4.84267	0.000308007
Fam129a	606.333	4.65586	7.92444e-38	2.97052	3.46657e-15
Dclk2	58.7942	4.65381	6.07451e-14	5.21909	2.55462e-17
Klhl41	30.4975	4.62489	7.09711e-10	1.47378	0.116695
Akr1c12	59.1237	4.599	1.49666e-05	-3.0883	0.0662814
Gm26581	709.69	4.59717	7.34127e-61	4.06057	6.53572e-47
2020-09-08	418.833	4.58528	3.96602e-78	0.740788	0.0285294
Gm8113	54.3889	4.57965	6.27328e-07	3.23384	0.000857292
Cuedc1	153.154	4.56658	1.89249e-09	4.00962	2.72627e-07
Enpp1	64.4273	4.55996	2.31608e-16	4.94601	4.67575e-19
Cd3g	35.0121	4.54022	0.000158355	-1.10898	0.680599
Zfp870	81.6234	4.5364	6.80967e-10	4.77166	9.23789e-11
Ablim1	110.811	4.52383	3.03111e-21	3.78164	1.05907e-14
Gm11110	30.1133	4.51174	3.68048e-06	4.41752	7.84516e-06
Ttc39a	47.1369	4.5021	0.000130441	0.889303	0.640452
Rnf125	694.7	4.50204	1.2918e-65	1.4202	7.08935e-06
Sdc1	755.273	4.50151	3.17168e-183	5.1412	4.6425e-241
Tpst1	409.867	4.4912	2.88018e-48	1.29805	0.000673532
Klf5	165.826	4.48663	3.46344e-17	2.76669	1.58907e-06
Gm4759	75.7115	4.48579	1.38109e-09	7.06048	6.1372e-23
Slc6a13	116.369	4.47765	5.70614e-18	1.51814	0.0165912
Gm11385	26.5105	4.45754	1.4354e-08	0.38008	0.796828
Zfp960	54.476	4.45316	6.11894e-06	0.686279	0.665761
6720489N17Rik	101.914	4.45227	4.31254e-23	3.70226	1.01381e-15
Myo1e	126.672	4.44736	1.82977e-12	3.6165	2.91588e-08
Gm2539	20.2754	4.44518	0.000216324	5.1011	1.96354e-05
Akap17b	71.4102	4.437	1.78307e-14	4.21966	5.62334e-13
Ociad2	83.0465	4.43611	2.28809e-09	5.84692	1.20802e-15
Tpm3-rs7	8041.83	4.41611	0	4.25811	0
Gm5590	15.0805	4.41484	0.000692488	4.04905	0.00252003
Igfbp4	6535.64	4.41125	4.87866e-170	3.56274	3.79488e-110
Myo6	110.209	4.40807	3.71834e-09	2.61979	0.00138888
Amot	141.663	4.39402	3.94854e-24	-0.317628	0.717002
Cyp4f17	13.3447	4.38527	0.000295789	2.47875	0.0758928
Phlpp1	308.176	4.37577	2.60357e-55	4.07468	1.92232e-47
Amh	212.913	4.36702	4.14678e-27	0.137435	0.881731
Cystm1	169.605	4.36565	1.26883e-08	-3.8737	0.0400317
Lck	81.9164	4.36048	1.0848e-20	3.2687	1.77445e-11
A930015D03Rik	97.661	4.35676	1.64917e-16	3.96822	1.41809e-13
Neu3	60.6015	4.35182	4.10827e-06	3.21057	0.00145982
Stat4	110.341	4.34891	4.41851e-05	6.84525	2.6426e-11
Rnf122	43.8608	4.34285	0.000418354	7.51518	1.51788e-10
Rab36	13.6605	4.33048	2.96579e-05	0.617739	0.723489
Gm15772	11528.3	4.32917	0	4.3543	0
Epm2a	61.3973	4.3259	3.8358e-09	4.47072	1.39023e-09
Myo10	152.49	4.32313	2.13133e-13	5.19492	3.75827e-19
Fbxo17	124.124	4.32299	3.00213e-11	0.984386	0.276686
Galnt6	1812.52	4.30791	3.62546e-17	3.24933	6.05207e-10
Hpdl	82.5195	4.29019	1.60586e-11	0.889497	0.340972
Rnf128	194.773	4.283	0.000840134	3.28778	0.014966
Hdc	3159.64	4.28132	6.08446e-162	-0.0165459	0.979344
Rasal2	91.1878	4.26621	2.53978e-15	2.33209	8.8246e-05
Zfp799	203.983	4.2449	9.96802e-31	4.59855	4.64799e-36
Sec14l2	76.6246	4.24415	5.98116e-07	0.46877	0.75967
Galnt12	62.0754	4.23983	5.86116e-11	1.52813	0.0541388
Zswim5	84.0248	4.239	1.50104e-09	0.889619	0.391662
Nol3	77.302	4.21715	0.000470075	4.46502	0.000231285
Ift81	96.3981	4.20334	1.17568e-14	4.25895	6.54497e-15
Kif7	296.608	4.17473	3.04105e-54	1.81357	2.32046e-09
Dab2ip	408.154	4.15921	6.95925e-51	3.29088	5.28945e-31
Ccdc102a	79.2781	4.15776	1.00817e-12	4.52005	7.50911e-15
Adam3	59.032	4.15771	1.33357e-06	0.477478	0.755848
Amica1	27.7085	4.15538	3.30346e-05	5.07456	3.03348e-07
Tnfsf9	70.8768	4.14614	2.24854e-11	3.99827	1.75399e-10
Large	117.079	4.14575	6.05484e-22	4.1341	1.10608e-21
Gpr25	21.7092	4.13929	0.00019558	6.06145	1.83118e-08
Zfp93	41.6485	4.13773	5.58572e-05	0.629325	0.714419
Lrp4	326.676	4.13645	5.73855e-21	-0.848315	0.306749
Ppfibp2	59.4963	4.12688	6.697e-08	1.65436	0.0790644
Gm9625	2928.16	4.12031	7.42802e-256	3.90782	2.56389e-229
Nhlrc1	68.9437	4.10422	5.02222e-14	4.32367	2.00207e-15
Lat	197.219	4.09754	4.11505e-14	1.65168	0.0106807
Cacna1b	44.6013	4.0921	1.05361e-05	6.76903	3.02303e-14
Ptgr1	1003.64	4.07736	1.76994e-45	5.2699	1.09984e-76
L3hypdh	42.6672	4.07427	8.57207e-07	2.10001	0.026938
Ppfibp1	385.555	4.05882	5.0524e-63	3.26161	1.88902e-39
Marveld1	236.495	4.05255	6.19564e-24	5.03644	3.284e-37
Il11ra1	91.1682	4.0461	2.73271e-19	1.70491	0.00114822
Vat1	10261.6	4.04434	3.94739e-166	1.97277	1.27134e-38
Nphs1	15.8127	4.04089	0.000116982	-1.69653	0.474792
Cttn	211.444	4.03977	8.13346e-46	2.53667	5.00355e-17
Basp1	594.519	4.03687	1.16584e-17	5.20427	5.88001e-29
Mdfi	30.2193	4.01948	0.000868924	5.82903	5.40543e-07
Muc6	38.1503	4.01777	9.85534e-09	-0.108405	0.96166
Bbs1	102.695	4.01621	4.27374e-20	2.4485	2.17939e-07
Scin	1091.87	4.00633	0.000644651	1.79673	0.180852
Cth	24.0476	3.9794	9.66948e-05	5.94293	1.53763e-09
Dsp	1144.71	3.97935	1.33545e-30	7.27191	2.52505e-102
Stk38l	130.447	3.97782	4.83527e-20	4.01989	2.40624e-20
Stk36	29.054	3.97271	8.16139e-06	2.4073	0.0154579
Gm15590	430.784	3.9585	2.92893e-29	2.07283	3.35954e-08
P2ry10	135.519	3.95411	3.88575e-14	1.47218	0.0169355
Trib3	105.46	3.93133	1.44828e-11	3.86321	4.67296e-11
Rrad	109.643	3.9281	2.04739e-28	3.78806	2.89485e-26
Pyroxd2	24.3645	3.92157	8.07177e-05	2.30512	0.0416516
Ccdc159	24.0728	3.91928	0.000336136	1.29295	0.382282
Nccrp1	23.0115	3.9126	1.52572e-06	-0.382415	0.815465
Tnks1bp1	241.168	3.90705	5.92748e-14	2.54035	4.87309e-06
Gm6368	405.168	3.90033	1.8465e-59	3.56186	6.24111e-49
Vasn	192.859	3.89761	5.90139e-09	1.43198	0.067319
Nudt17	28.4981	3.8906	1.02059e-06	-0.428927	0.796145
Gm7993	919.905	3.88381	1.43996e-88	3.22021	6.37432e-60
E230001N04Rik	35.7493	3.87642	4.63371e-08	0.0863918	0.971803
B130046B21Rik	283.165	3.85691	5.55593e-21	0.997304	0.0453118
Gm807	52.2269	3.83741	7.33747e-07	-0.112056	0.96481
Prob1	263.621	3.8345	5.57388e-30	0.226987	0.669099
Ccdc116	402.487	3.82804	5.43999e-30	-0.206288	0.726769
Cdk18	126.017	3.8219	1.74509e-16	2.91928	1.7284e-09
Slc26a11	38.2306	3.82041	1.03949e-09	3.9846	2.23654e-10
Dcbld2	97.5328	3.79915	5.35865e-06	1.21114	0.288594
Pip5k1b	268.205	3.79162	1.82782e-65	2.72005	4.97686e-32
Cebpe	4732.08	3.77766	1.44162e-162	-2.56404	1.44322e-31
Ccr9	56.0091	3.76274	2.89422e-09	5.87609	6.9797e-22
Sdc4	91.4053	3.76247	6.26405e-31	3.03988	5.87125e-20
Hotairm1	24.815	3.75322	2.59054e-06	3.9429	8.68639e-07
Mylk	66.0791	3.75059	9.25161e-08	-1.91415	0.207651
Traf3ip2	85.4021	3.74368	8.97759e-11	3.27476	3.40383e-08
Gm1604b	25.112	3.73621	0.000329917	-3.13704	0.136834
Erc1	371.109	3.73508	2.31361e-52	4.07442	1.13938e-62
Gm9825	1164.97	3.72721	3.70869e-183	3.5782	9.19896e-168
Tulp3	68.6725	3.72467	1.35497e-09	2.07361	0.00232119
Cd86	25.5366	3.72424	3.43019e-05	2.00527	0.0432875
Tmem150a	45.1762	3.71998	3.38113e-05	2.6416	0.00649069
Acvr1	68.4587	3.71031	9.14431e-14	3.67489	2.26292e-13
Acsbg1	32.5978	3.7057	9.16063e-05	-1.11074	0.562526
Ogdhl	190.803	3.70468	3.60064e-24	-0.261642	0.696573
Aldh5a1	61.0528	3.70145	2.39681e-11	-1.1157	0.245294
Rac3	129.7	3.69923	1.15184e-13	0.219388	0.8175
Cd163	89.1522	3.68692	5.43344e-30	0.349056	0.464747
Cdh24	399.572	3.67841	1.44815e-18	1.39473	0.00332648
Ttl	191.22	3.66779	4.16978e-35	3.31744	2.76183e-28
Mtss1l	27.1974	3.6651	0.000140927	1.89073	0.0945421
Fbxo10	59.8345	3.65946	8.89223e-16	-0.473579	0.533148
Ptger3	121.48	3.64081	1.67026e-06	3.46215	7.55423e-06
Sytl1	398.528	3.63499	1.13387e-56	2.92327	1.14052e-35
Olfr433	14.6533	3.62871	0.000111794	2.20894	0.0316017
Pltp	105.878	3.62386	4.60035e-09	6.79824	9.22118e-31
Rilpl1	27.4035	3.61691	2.84079e-10	1.22019	0.0802427
Mcoln2	51.2354	3.61388	4.04448e-18	0.844614	0.104305
Trpa1	25.9657	3.61073	1.55581e-06	2.95545	0.00016979
Zfp457	27.4319	3.59246	1.83424e-06	2.92692	0.000204201
Pkd1l3	20.8719	3.59018	0.000562156	4.74672	3.02295e-06
Itpa-ps1	282.528	3.58981	2.76484e-55	3.27828	2.14292e-45
Pvrl2	233.047	3.58514	3.92844e-21	1.42748	0.00137121
Slc25a24	410.023	3.58477	1.89183e-29	4.51152	3.18389e-47
Plxna1	97.004	3.57888	8.88089e-17	3.84414	2.87477e-19
Ttc12	61.2116	3.57309	2.93445e-06	2.26544	0.00762211
Efnb1	68.9157	3.57026	6.08944e-08	4.35393	1.69589e-11
Hmga1-rs1	9186.19	3.56487	0	2.72112	2.41789e-250
Xrcc5	142.106	3.55815	5.04898e-07	-2.28659	0.122309
Gm28187	16.5503	3.55738	1.24802e-06	1.52683	0.0816429
Psd3	77.3211	3.54473	8.93963e-10	4.28943	4.83347e-14
Cables1	640.588	3.54311	1.52103e-30	3.27446	7.92234e-26
Zfp946	164.962	3.53725	3.39112e-32	2.55769	3.70329e-16
Slfn9	206.895	3.53121	9.61819e-10	1.40608	0.0293425
Sgms2	1959.58	3.52346	7.88322e-180	-0.887164	1.17248e-05
Iqcg	258.603	3.51452	1.73867e-23	0.80001	0.0714226
Tmem231	71.2938	3.50536	7.81928e-06	1.89749	0.0319871
Kif19a	66.6349	3.49863	4.7243e-11	1.02506	0.150695
Gm10644	14.0895	3.49857	0.000599697	-0.512193	0.797274
Dock6	221.737	3.49778	3.30595e-22	1.51222	0.000285991
Spag1	72.6769	3.49099	1.08054e-15	1.34776	0.00867655
Gm9522	15.3208	3.48516	0.000667332	2.83492	0.00848306
Dock9	166.095	3.48471	6.49894e-10	6.48916	7.437e-34
Tbrg1	759.829	3.4727	1.38498e-54	3.6449	4.90832e-60
Lrrc73	19.9663	3.47254	7.03728e-05	1.3715	0.214119
Dqx1	73.275	3.46612	6.64114e-07	2.12185	0.00457819
Lin28a	502.43	3.46221	7.21838e-54	-3.22652	1.90521e-06
Hsd3b7	348.852	3.45957	5.19617e-18	1.97854	3.562e-06
Kcng1	110.91	3.44973	7.14609e-27	3.51581	8.56053e-28
Cd40	14.3893	3.44338	9.65198e-06	1.82762	0.0362157
Wwc2	441.555	3.4364	3.06867e-64	3.17541	4.20563e-54
Plekhh1	18.9648	3.43471	5.21743e-07	0.713248	0.477778
Plekha5	412.043	3.43384	5.60798e-32	0.0130843	1
Msh5	137.193	3.42303	4.97961e-20	4.41722	2.69312e-33
Gm14230	90.3445	3.41647	4.28784e-11	1.2247	0.0526534
Ptprr	48.9979	3.41435	2.68751e-05	-4.55181	0.0145711
Slc27a3	329.233	3.41339	3.68072e-10	1.87297	0.00175293
Zfp442	50.0427	3.40711	1.28671e-09	0.432631	0.64327
Plin3	1615.24	3.4066	3.92557e-78	1.05985	9.9061e-08
Pkp2	119.96	3.40244	1.76731e-13	2.98998	2.46376e-10
2810410L24Rik	32.5848	3.39522	1.40145e-10	2.71144	8.81851e-07
Neurl1b	17.8013	3.38866	3.22864e-05	3.15927	0.000150275
Ltb	91.0697	3.3874	1.21987e-17	2.96471	2.06841e-13
Gm5303	18.5119	3.38347	0.000180256	3.37798	0.000227279
Mdk	1071.37	3.38344	5.39486e-05	0.840984	0.440593
Pawr	812.564	3.36636	1.537e-71	0.190737	0.554764
Bbs7	82.8973	3.35731	6.41896e-19	0.622854	0.246285
Zfp248	57.883	3.35066	9.62677e-08	1.64578	0.0253598
Dnah7b	23.3732	3.34976	0.000963694	-1.69413	0.465456
Ahr	176.666	3.34914	2.01194e-07	2.93029	9.29985e-06
Serpinb6b	67.9068	3.33582	3.53684e-09	2.54555	1.73988e-05
Map7	95.3133	3.33316	5.41634e-10	3.04056	3.15459e-08
Pld1	118.128	3.31537	2.05817e-08	2.69043	1.26643e-05
Mmp12	20.2555	3.31337	7.53342e-08	0.553129	0.537463
Abcg1	313.257	3.30444	2.48389e-29	2.31089	1.98603e-14
Ndrg4	36.8741	3.29753	2.54384e-05	0.369104	0.797476
Ttc26	65.8361	3.29727	6.6494e-12	2.74589	3.11342e-08
Nebl	913.516	3.29524	1.73476e-19	-1.17962	0.00736479
Ifitm1	3724.1	3.29417	1.68503e-14	0.45872	0.411136
Rps6kl1	23.3254	3.2884	0.000575151	-1.11095	0.560636
Gm3375	913.626	3.28439	1.30972e-75	2.74296	6.50324e-52
Insl6	28.5767	3.28083	2.1466e-05	-0.367529	0.814313
Wbp5	644.161	3.27657	4.65615e-42	2.92638	2.67527e-33
Sgsh	425.106	3.27047	2.65243e-60	4.26652	3.37525e-105
Gm15459	15084.2	3.26849	4.55466e-165	3.01708	2.23589e-140
Nme3	1556.17	3.25679	5.63467e-145	0.280388	0.100645
R74862	19.5293	3.25513	1.94435e-05	1.61176	0.0714912
Gm12854	642.056	3.2449	5.52201e-57	2.57791	5.92605e-35
Mybpc3	26.4918	3.24457	0.000398157	0.879451	0.482792
Zfp808	205.233	3.24281	1.36289e-37	2.73398	4.31134e-26
AK157302	107.502	3.23796	7.32419e-16	3.40137	2.20626e-17
Amotl1	539.816	3.21218	1.53599e-30	-1.65597	0.000128504
Megf11	37.7862	3.20534	0.00013751	-0.108433	0.969067
Gdpd1	54.9125	3.19632	1.42536e-07	2.52218	6.89356e-05
Alpk1	127.136	3.19365	6.4485e-08	4.83169	1.11698e-17
Gpr35	43.462	3.18747	6.58523e-14	1.07179	0.0316002
Mctp2	173.922	3.18632	1.54294e-39	3.48654	1.5786e-47
Syne2	140.816	3.18089	3.5856e-12	1.32666	0.0117158
2020-09-01	973.783	3.17829	1.17629e-37	3.36127	4.87062e-42
Eogt	210.447	3.17676	1.03039e-20	2.58759	2.26766e-13
Il1r2	109.962	3.17487	0.000143705	1.47982	0.12202
Gm15751	17.9728	3.17469	0.00075902	1.75567	0.10289
Dmwd	211.293	3.17112	9.58142e-30	2.46198	2.62991e-17
S100a11	2867.03	3.16946	6.78181e-211	2.48807	2.32873e-126
Mex3a	766.06	3.16891	1.00012e-58	2.40792	9.97514e-33
Ckb	7510.49	3.16105	8.20974e-17	-0.263915	0.630134
Acsf2	154.534	3.15474	8.01937e-10	5.86119	1.3546e-33
Spef1	197.607	3.15245	6.85478e-20	1.80972	8.99024e-07
Hlf	51.391	3.13878	0.000390166	0.204482	0.918973
Gm4735	14148.3	3.12394	8.84514e-126	2.79781	1.17604e-100
Panct2	52.0903	3.12327	1.70563e-06	-1.11055	0.370013
Zdhhc23	30.1827	3.11687	6.4846e-08	2.21068	0.00031745
Pisd-ps1	192.922	3.11389	1.02141e-09	2.60467	6.26837e-07
Irf6	92.8759	3.10643	5.57806e-07	0.814599	0.343575
Gm7879	230.877	3.10089	6.052e-29	2.75357	1.26669e-22
Lonrf1	377.073	3.10026	1.17748e-23	1.72524	1.55533e-07
2810429I04Rik	41.6763	3.09857	0.000621915	1.8039	0.0863298
Actn1	1515.37	3.09295	5.65482e-56	-1.54772	4.47442e-09
Arhgef17	23.9066	3.09054	4.71261e-05	2.79892	0.000355581
C030037D09Rik	21.1205	3.08377	0.000231946	2.94963	0.000568271
Mapk13	170.312	3.08074	4.59749e-13	-0.917882	0.202437
Gadd45b	853.955	3.08026	1.36087e-34	0.821211	0.00397441
Bcl2l14	53.7986	3.07971	1.45367e-09	2.36126	9.60124e-06
Pald1	28.3074	3.07033	2.67195e-10	0.948903	0.1123
Mlf1	103.315	3.06827	4.16804e-16	0.953212	0.0471034
Cpne5	42.8082	3.06486	0.000306879	2.47773	0.00522356
Cldn12	257.025	3.06096	2.2432e-28	-0.462493	0.345799
Ffar4	55.1935	3.06087	9.61527e-09	4.22544	2.07139e-16
Il13ra1	189.979	3.05958	2.1166e-16	4.6198	4.86489e-38
Capn2	235.727	3.05462	1.93882e-06	2.32813	0.00048192
Zfp579	53.6215	3.04813	2.05797e-07	3.9324	6.06414e-12
Serpinb2	214.937	3.04288	0.000374849	-0.890649	0.501856
Zfr2	35.2609	3.04268	2.26214e-06	1.46776	0.0532157
Cacna2d4	16.3009	3.04202	0.000231089	2.77072	0.00110679
Gm4875	41.7257	3.04181	2.07848e-07	3.21911	4.08379e-08
Oplah	176.282	3.02516	5.13275e-13	-0.395521	0.555116
Bmpr1a	960.954	3.02257	1.11894e-80	-8.5962	3.09909e-08
Rps18-ps3	1400.48	3.0223	2.16795e-104	2.02692	1.16601e-45
Sag	29.1546	3.02123	6.5335e-05	1.82642	0.0293245
Pmepa1	27.0187	3.01483	1.46682e-07	1.87177	0.0024295
Pde8a	166.041	3.0145	6.23446e-05	3.674	6.417e-07
Tnfrsf10b	27.4961	3.0103	0.000203209	2.4035	0.00498402
Hdhd3	67.1056	3.00831	6.17949e-15	2.17692	8.26916e-08
Ces1d	323.046	3.00511	6.75578e-28	-5.66489	0.000412909
Tcf7l2	48.8648	3.00258	5.92872e-12	1.57884	0.00110323
Arhgef25	31.9939	2.98194	5.4133e-05	0.475559	0.697093
Il31ra	20.9251	2.9796	6.19111e-07	1.6741	0.011086
Slc32a1	34.3036	2.97522	1.76011e-06	0.435949	0.656719
Ccr7	60.4484	2.96104	1.3535e-16	2.79162	1.24068e-14
Zc3h12d	19.412	2.96089	7.88855e-05	3.81929	2.02109e-07
Slc22a15	112.58	2.95773	7.3787e-18	1.27101	0.000865249
Igha	20.9658	2.95522	1.09605e-05	2.31717	0.000983807
Fam83h	126.69	2.95457	1.27105e-12	1.54971	0.00108614
Akr1c13	652.489	2.94438	3.68022e-10	-0.284594	0.679302
Pde4c	22.5879	2.94316	0.000157455	3.88532	2.87258e-07
Pcdhgc3	240.909	2.94123	1.35596e-14	0.339967	0.534112
A930004D18Rik	36.062	2.9407	3.27035e-05	4.89139	3.49739e-13
Ets1	970.709	2.93909	9.22024e-42	0.957635	0.000106231
Fbp1	61.5691	2.93867	9.65184e-07	5.79628	4.17453e-25
Far2	959.884	2.92459	4.07894e-29	-1.10806	0.000769244
Ager	32.5405	2.92253	0.000354537	0.872407	0.411136
Bscl2	634.318	2.92158	2.96459e-44	3.56702	1.87186e-67
Prdx4	297.708	2.90354	4.99506e-65	1.05558	2.12294e-08
Aldh1l2	16.2147	2.89771	0.000981593	3.77317	9.86319e-06
Tmc4	55.7618	2.89478	1.1064e-08	0.652258	0.348311
Agap1	259.19	2.89349	5.9992e-22	-0.125864	0.815465
Ctsw	21.1271	2.8923	0.000220009	4.12834	3.76668e-08
Ptgir	753.857	2.88963	1.10938e-46	0.159641	0.641084
Chpf	402.53	2.86731	5.68309e-40	-0.0468085	0.928831
Faah	94.3066	2.86391	1.70884e-11	0.0704793	0.950976
Gm26737	34.0068	2.85944	3.59543e-05	-0.100717	0.958142
Sestd1	363.074	2.85899	6.1405e-58	1.56673	3.09014e-16
Nenf	306.271	2.85842	4.20266e-24	1.74191	4.97556e-09
Pon3	216.427	2.84788	7.69815e-22	3.26016	7.73395e-29
Rps6ka2	339.819	2.84606	2.26874e-21	-1.12936	0.00587089
Zfp78	14.8072	2.84499	0.000353354	1.94372	0.0259194
Slc37a1	286.272	2.84248	1.84741e-37	2.82222	9.33287e-37
Fcgrt	129.999	2.84187	1.53833e-36	1.74617	1.65395e-13
S1pr4	734.181	2.84087	9.72103e-82	2.51813	5.36906e-63
Gaa	6359.29	2.83849	1.49285e-56	1.31761	1.82904e-12
Tapt1	1145.45	2.83316	1.11443e-148	2.33698	1.28284e-99
Plppr2	30.2483	2.83311	1.08586e-05	-0.480654	0.687036
Slc7a11	726.365	2.8285	0.0001058	-2.36978	0.00683343
Actr3b	68.8136	2.82343	7.71718e-07	-2.38159	0.0126488
Rpl35a-ps3	1308.85	2.8148	3.14548e-83	2.63184	2.44467e-72
Gm10243	1308.02	2.81389	2.22757e-83	2.63128	1.75149e-72
Rpl35a-ps6	1307.93	2.81389	2.02306e-83	2.63128	1.61641e-72
Rpl35a-ps2	1307.84	2.81389	1.70516e-83	2.63128	1.39839e-72
Rpl35a-ps4	1307.84	2.81389	1.70516e-83	2.63128	1.39839e-72
Tigd5	174.814	2.81311	8.17586e-15	1.19394	0.0038083
Nkg7	382.955	2.80876	7.12769e-19	2.85177	2.50122e-19
Hspa1b	278.035	2.80588	0.00015506	4.99175	2.281e-12
Cyth3	238.008	2.80127	0.000125455	2.89851	8.54738e-05
Spire2	21.5642	2.78078	0.000943368	0.145548	0.946016
Phyh	800.889	2.7805	8.98868e-83	2.88174	4.96096e-89
Pard6g	150.066	2.77618	2.9222e-28	2.16058	6.65064e-17
Il18r1	83.3657	2.76775	8.74695e-10	4.65601	2.66038e-27
Atp10d	545.636	2.76691	3.27114e-76	2.46189	4.49537e-59
Map3k9	177.027	2.76224	1.03786e-22	2.05215	3.47595e-12
Chd3	829.419	2.76045	4.25342e-145	0.338145	0.0132366
9130019O22Rik	123.191	2.74563	8.53321e-21	2.69021	8.24296e-20
Tfr2	681.807	2.74319	1.72278e-21	2.34633	1.22216e-15
Zfp40	68.8739	2.74285	1.149e-11	3.04599	2.88145e-14
Fam46a	2262.56	2.74169	2.02141e-221	-0.925902	7.94173e-15
Plag1	73.6313	2.74014	3.81384e-12	-0.0701726	0.944498
Gm38102	28.5475	2.73889	0.000818327	1.64397	0.0694001
Npl	199.339	2.72647	0.000133581	3.13667	1.0534e-05
St5	41.2338	2.72152	4.07316e-08	0.57739	0.415378
Reep1	58.6307	2.71614	0.000101525	3.37153	1.13325e-06
Pde3b	378.247	2.70595	6.7459e-22	0.537625	0.110792
Gm10825	827.718	2.70485	8.1369e-44	2.04564	1.23056e-24
Nlrp12	133.29	2.7044	2.56382e-11	-3.16907	0.00193897
Gm44250	90.0207	2.6968	3.21393e-08	3.8964	8.95714e-17
Bcas1	21.0794	2.69443	0.000641803	0.308257	0.830082
Agpat3	72.2328	2.69066	1.75584e-09	1.37825	0.00671934
Tom1l1	289.9	2.68966	1.3258e-21	0.518154	0.173171
Firre	202.506	2.68785	7.33605e-05	2.33298	0.000818276
Arhgap12	110.121	2.68559	2.79573e-14	2.75255	7.50732e-15
Zfp395	612.353	2.68239	1.54356e-26	2.50373	5.03661e-23
Aim1	79.0219	2.67671	3.88242e-22	0.396294	0.298989
Slc43a3	1373.91	2.67084	3.96049e-63	4.47117	5.88202e-186
Sdr39u1	374.33	2.66587	1.13243e-27	1.28329	1.66527e-06
Myadm	957.815	2.65602	1.77788e-24	1.66272	7.12412e-10
Zfp862-ps	157.799	2.65161	1.66451e-12	-0.545856	0.337823
RP23-457F4.3	30.7996	2.65046	1.93094e-05	3.00291	1.03309e-06
Gm21596	522.84	2.647	1.74248e-35	0.962565	4.21854e-05
Eml6	15.1989	2.64438	0.000774694	0.883583	0.380187
Jam3	48.2834	2.62973	2.7837e-05	-0.695794	0.547617
Gm11868	299.661	2.62943	9.37564e-41	2.59603	1.64276e-39
Ccno	86.0261	2.61672	8.92205e-05	-1.80477	0.112334
Slc25a23	664.904	2.61028	2.38435e-91	1.85314	4.89963e-44
Prdm9	53.211	2.60819	1.16724e-06	1.2733	0.03443
Ddb2	120.86	2.60761	3.9107e-23	0.945508	0.00206696
Pou4f1	208.8	2.60617	5.34823e-08	-0.868827	0.16878
Ctnnd1	610.326	2.5922	4.40547e-11	2.29071	1.05623e-08
Tlcd1	650.295	2.59186	5.13821e-34	-0.544639	0.0544903
Agbl3	40.5401	2.59013	1.99215e-09	1.60523	0.000670831
Rpl3-ps1	13050.4	2.5846	7.17992e-146	2.48473	1.51299e-134
4930432K21Rik	23.7326	2.58378	2.28198e-05	0.509365	0.577691
Zfp937	48.2903	2.58155	4.30001e-06	0.0155768	1
Glis2	39.5768	2.57365	1.83622e-09	0.759768	0.152745
Six5	57.1644	2.57143	8.92794e-06	2.93581	3.25683e-07
Gm16104	85.5538	2.56897	4.25393e-10	-1.76363	0.0207785
Pfn2	18.0064	2.56777	0.000849026	0.404301	0.746832
Gm5812	295.499	2.5674	1.61549e-15	2.39965	1.73387e-13
Gm14292	153.373	2.56704	8.36005e-18	2.50045	9.39136e-17
Slc2a4rg-ps	48.5598	2.56084	0.000939938	1.7153	0.0400491
Gm13152	148.764	2.55187	8.05148e-11	-1.69633	0.0136261
Caskin2	198.477	2.55101	1.21197e-26	2.21564	9.76193e-20
Epb41l5	115.204	2.53677	7.36069e-14	0.437272	0.386416
F13a1	3563.3	2.52884	1.08488e-06	-0.1425	0.867956
Amd2	333.41	2.52818	1.30174e-32	2.90928	1.50509e-43
Lix1l	138.202	2.52566	2.41284e-13	1.68915	3.56674e-06
Fads3	290.979	2.51433	4.95084e-53	2.98252	2.06105e-75
Bank1	110.011	2.51263	1.05808e-10	-3.1571	0.0003988
Aig1	104.841	2.50806	6.50317e-13	2.17768	1.29017e-09
Cdc42ep4	778.062	2.50784	7.75848e-29	1.16472	1.82135e-06
Gdpd3	75.688	2.50772	5.04881e-09	1.05401	0.0390688
Rasip1	36.8398	2.4989	1.02455e-05	2.0136	0.000772459
RP24-330M21.1	77.7943	2.49549	4.10007e-12	1.94744	1.74389e-07
Zfp28	39.0008	2.49075	2.70989e-05	2.32141	0.000134785
Jag2	49.5267	2.47672	1.50576e-05	4.95651	3.95385e-21
Gm1840	1112.28	2.46507	9.84705e-39	2.55706	1.46678e-41
Trp53i11	107.514	2.4629	2.15511e-18	2.60448	1.96958e-20
Acta2	27.8656	2.456	0.000193786	-1.5747	0.17175
Arl5c	41.8723	2.45497	3.57206e-08	2.3516	2.00779e-07
Icam4	31.2786	2.45056	0.000851172	-0.296843	0.833803
H2-Q6	1638.3	2.44544	3.17381e-46	3.38473	2.94571e-89
Eno3	186.975	2.44306	9.48013e-28	-0.512499	0.079828
Cox7a1	80.239	2.44189	2.1188e-09	0.843165	0.0930053
Ccdc57	110.316	2.43972	3.52454e-12	1.86244	3.7468e-07
Bbof1	25.0577	2.43818	0.000153496	0.562167	0.541404
Gm15931	44.9344	2.43069	7.7453e-06	2.421	1.07836e-05
Azin2	29.0873	2.42967	1.73245e-05	2.22843	0.000121193
Zfp763	109.817	2.42548	1.5407e-17	1.69296	1.97705e-08
Atat1	206.734	2.42516	1.17491e-08	0.951834	0.0500296
Arid3b	249.9	2.42478	3.04516e-27	0.0313068	0.963235
Gm15987	90.3737	2.42291	7.74294e-13	1.80313	2.6053e-07
Fzd2	46.4662	2.42101	0.00031225	-0.101286	0.95203
Rasgrp3	29.1458	2.4206	3.1166e-07	2.39851	5.31972e-07
Prps1l1	50.8066	2.41979	0.000131403	-3.28047	0.0718382
Raet1e	630.597	2.41918	7.33711e-31	1.67011	1.7274e-14
Wdfy1	1188.17	2.41386	1.46042e-66	3.12052	2.13231e-113
Neo1	46.8694	2.41347	2.34517e-06	0.795415	0.232036
Phf13	691.26	2.40822	3.85681e-20	0.488262	0.126835
Gm11613	20.3032	2.40756	0.000133852	1.9497	0.00342482
Intu	164.031	2.40608	9.81936e-15	2.30301	2.23823e-13
Ppp1r16b	30.1011	2.40411	1.83265e-05	2.4418	1.64485e-05
Lgmn	1037.93	2.39674	2.9488e-188	0.0171059	0.922403
Camk1	284.363	2.39104	6.09851e-11	1.42286	0.000299116
Cadm4	22.9068	2.38596	9.02634e-05	1.4252	0.0389675
Ryr1	70.1453	2.38285	0.000550764	2.53889	0.000251212
Trio	375.454	2.36643	2.4587e-18	-0.121278	0.779363
Wbscr27	45.3534	2.36208	1.38787e-05	1.94635	0.000661327
Tmsb10	17627.5	2.36204	1.9636e-290	0.821574	1.7702e-34
Znrd1as	57.498	2.35173	1.05149e-10	0.844871	0.0589759
Cbx2	264.1	2.35126	3.9022e-13	2.84264	7.93299e-19
1110051M20Rik	168.525	2.34935	5.29943e-08	0.586298	0.283006
A730011C13Rik	15.3575	2.34538	0.00072021	1.52482	0.0481982
Vash2	105.636	2.3409	4.53687e-13	0.539879	0.213084
Tyro3	160.515	2.33083	7.36246e-18	2.01642	3.61399e-13
Slain1	338.075	2.32804	2.92141e-28	1.11548	3.51802e-06
Zfp867	59.1318	2.32589	1.82072e-07	2.4774	2.64836e-08
Mapk11	30.0722	2.31697	5.34888e-06	2.78551	3.04319e-08
Acss2	388.769	2.31644	3.18626e-14	1.13614	0.000592086
5031414D18Rik	87.1386	2.31577	2.27936e-09	1.29336	0.00191272
Plekha7	300.385	2.31272	1.89907e-22	2.4971	4.67587e-26
Clstn1	356.653	2.31175	1.27776e-09	0.547772	0.236597
Fam129c	104.579	2.29178	2.20006e-06	1.97531	7.14644e-05
Atp11a	470.815	2.28713	2.56562e-54	-0.157691	0.503649
Mlh3	251.248	2.28528	1.08913e-21	2.50359	5.39409e-26
Zfp703	2378.72	2.28108	1.24046e-141	-0.652739	2.03236e-08
Gm12312	34.2696	2.2793	4.70308e-06	2.26449	7.08214e-06
Mag	126.833	2.2789	8.83365e-12	-2.24107	0.000660237
Afap1	463.978	2.27586	3.33528e-45	-0.810104	0.000345735
Serpinb9g	206.318	2.2692	8.05638e-12	-4.25183	2.90878e-08
Gm5898	455.844	2.26752	1.21262e-27	1.95335	2.29209e-20
2610008E11Rik	201.619	2.26204	5.85215e-27	2.06722	3.26077e-22
Noxo1	23.0422	2.25566	0.000669595	2.74832	2.50092e-05
Cdkl2	37.9329	2.25326	0.000547883	0.474919	0.626976
Decr1	427.347	2.24729	1.70131e-16	2.03531	1.73387e-13
Inafm2	1399.29	2.24692	1.38395e-76	1.82296	2.42911e-49
Nrarp	141.746	2.24646	2.44853e-14	3.21785	5.05421e-30
Btbd6	377.924	2.22974	8.67793e-34	0.862223	3.4291e-05
Tnfrsf23	67.5769	2.22687	5.58059e-09	-0.653026	0.261185
Rbpsuh-rs3	427.502	2.22539	5.2217e-27	2.31932	3.01121e-29
Bend4	2677.94	2.22471	9.73313e-39	0.969857	8.11861e-08
Spats2	446.381	2.22056	8.49354e-38	1.66922	1.19916e-20
Rnd3	81.1772	2.20844	4.92534e-15	0.220581	0.599047
Tet1	95.4038	2.19792	1.39842e-12	3.55452	2.63108e-33
Syne1	1548.99	2.19394	3.31587e-24	-0.551166	0.0347661
Ppp2r3a	103.97	2.18735	9.63697e-15	2.71046	1.29138e-22
Zfp873	151.709	2.18568	2.7828e-17	2.09615	9.58428e-16
H2-Q5	366.905	2.18437	1.27088e-25	2.8568	9.53316e-45
Extl3	380.393	2.18335	3.53874e-53	0.723489	6.86885e-06
Gchfr	48.064	2.17054	0.000104481	-0.325133	0.741738
Cntln	358.762	2.16838	4.13658e-25	2.10582	1.68219e-23
Gm3788	155.83	2.16281	6.35035e-12	-0.00413735	1
Tchp	379.848	2.15341	1.27083e-20	0.839307	0.00109905
Pim3	2252.26	2.15324	1.25548e-51	0.54372	0.000685025
Gm5239	24.4295	2.15024	0.000317394	1.10362	0.117924
Zfp931	38.8373	2.14861	1.40251e-06	2.29872	2.4089e-07
Inppl1	865.528	2.14753	2.04693e-33	1.85631	7.88648e-25
Pkd2	97.252	2.14227	3.09948e-08	1.15913	0.0085201
Spsb4	58.3562	2.14189	7.01226e-05	2.35539	1.10342e-05
Penk	137.041	2.14007	7.1309e-12	0.891087	0.0132233
Mterf2	76.7992	2.13816	5.84536e-12	0.900428	0.0133804
Gramd1c	45.98	2.13588	9.60155e-07	1.81394	6.19e-05
Sgip1	208.021	2.13588	3.27226e-20	1.31902	6.80965e-08
Tmem220	24.3875	2.13459	0.000455301	1.62613	0.0129369
Slc37a3	89.6054	2.13388	2.91431e-09	0.625412	0.16059
Optn	143.333	2.12995	3.92749e-05	0.685041	0.295127
Tmem170	50.3172	2.12387	9.36112e-07	1.47575	0.00161209
Nim1k	27.3335	2.12269	0.000483781	-0.875927	0.343371
Gm9821	141.712	2.12155	0.000304799	1.37227	0.0295245
Soat2	47.4748	2.12134	3.96011e-05	0.762194	0.228593
Gm4353	184.624	2.12113	2.59836e-11	1.95467	1.485e-09
Ankrd13d	77.2655	2.11618	2.43982e-09	1.03221	0.00888673
Fcgr1	172.494	2.11435	3.33071e-14	-2.14694	6.2293e-11
Wls	693.584	2.10707	2.02203e-27	2.82047	3.46561e-49
Dlg3	134.005	2.10436	1.48065e-08	2.3165	3.60538e-10
Gjb3	52.774	2.09999	0.000150693	1.86358	0.00117713
Pgap1	34.1358	2.09808	4.54706e-06	-0.0791263	0.935265
Trim62	20.1652	2.0937	0.000672669	0.147038	0.9037
Camk2d	250.797	2.08221	2.14758e-24	0.969164	1.10183e-05
Ufsp1	143.803	2.06919	1.12947e-11	-0.421092	0.39354
Smpd1	411.157	2.06514	3.91786e-31	2.39419	2.66679e-42
Tmem8b	67.5073	2.06145	3.62679e-06	-0.25738	0.741966
Grik5	61.6853	2.05837	7.22131e-06	0.347332	0.604893
Hyi	169.793	2.05021	2.92878e-18	2.36152	2.38448e-24
Uggt2	86.1881	2.04877	0.000404592	1.82777	0.00243603
Impdh1	868.062	2.04721	4.66246e-25	0.774403	0.000355702
Ift74	169.88	2.04346	2.36857e-12	1.315	1.98382e-05
Gpr18	85.0428	2.04155	4.36902e-11	2.51782	1.55341e-16
Chd3os	81.3828	2.04077	6.12053e-14	1.70387	1.13071e-09
Ppm1l	284.768	2.03574	9.83963e-22	3.44885	8.1343e-64
Map4k2	1069.02	2.03481	3.1989e-26	1.13944	1.74544e-08
Ggnbp1	78.0198	2.03416	2.31197e-06	0.415531	0.494394
Ublcp1	235.313	2.02817	2.80198e-33	-1.40048	2.28302e-08
Dok2	682.337	2.02782	2.09208e-67	1.1886	1.51356e-21
5930430L01Rik	44.1374	2.02642	9.23182e-05	1.53897	0.00479227
Csrp2	84.0856	2.02602	1.24802e-06	1.40951	0.00189433
Card6	50.8432	2.02513	0.000113642	2.2521	1.75261e-05
9330151L19Rik	40.7784	2.02193	7.67384e-05	1.37795	0.0124379
Zbtb8a	29.8782	2.02125	2.43538e-06	-0.857876	0.159333
Acp5	84.4429	2.02019	2.9305e-05	2.58982	3.40296e-08
Xylb	111.021	2.01234	6.67821e-11	-0.408497	0.35246
Abhd1	105.718	2.00958	1.08548e-10	2.11196	1.19609e-11
Pex11a	55.4525	2.00945	4.49432e-06	0.273464	0.687843
Mcam	23.8904	2.00569	9.0538e-05	2.34979	3.5623e-06
Gm13241	52.4249	2.00529	0.000714254	0.678855	0.365007
Nmi	98.6901	2.0047	2.30062e-06	2.06106	1.44595e-06
Aldh7a1	593.032	2.00443	2.93945e-24	-0.880285	0.000338215
Necab3	32.0267	2.00341	0.000467162	-0.129875	0.906787
8430408G22Rik	71.2736	2.00209	1.22865e-09	1.96456	3.6031e-09

## Sheet: b, stemness_ZM_or_MLL-r_vs_A9M
Supplementary Data 3b. The 75 LSK 'stemness' genes showing significant upregulation in both ZM- and MLL-AF9-transformed murine AML cells, in comparison to those with co-expression of Hoxa9 plus Meis1 (A9M).
4930539E08Rik
9030619P08Rik
Adgrl4
Aig1
Ak4
Ankrd63
Arhgef17
Arhgef40
Armcx4
Bahcc1
Bcl2l14
Bicd1
Cand2
Cbx2
Cdk18
Ctla2a
Cul7
Dkkl1
Dlg3
Dnajc6
Dnal1
Dntt
Epm2a
Fam92a
Firre
Fstl1
Gatm
Gfra1
Hoxa10
Hoxa3
Hoxa5
Hoxa6
Hoxa7
Hoxaas3
Ift81
Kcng1
Lrrc49
Lzts2
Map7
Map9
Mdfi
Mex3a
Msrb3
Ncs1
Npl
Nynrin
Ociad2
Pkp2
Plxna3
Pomgnt2
Ppp2r3a
Prdm5
Ptger3
Ptk7
Ptpn21
Ptpn3
Rab38
Rag1
Six5
Slc22a3
Smim10l2a
Smo
Sstr2
Syde2
Tet1
Tmem121
Trim68
Ttc26
Ttc8
Vangl2
Zfp40
Zfp449
Zfp583
Zfp599
Zfp760
