# Supplementary material for: ZMYND11-MBTD1 induces leukemogenesis through hijacking NuA4/TIP60 acetyltransferase complex and a PWWP-mediated chromatin association mechanism
Source: Nat Commun. 2021 Feb 16;12:1045. doi: 10.1038/s41467-021-21357-3 (PMC7886901; doi:10.1038/s41467-021-21357-3)
Supplement: Supplementary file 7 — Supplementary Data 4 [file 41467_2021_21357_MOESM7_ESM.xlsx]

## Sheet: Sheet1
Supplementary Data 4. Integrated ChIP-seq and RNA-seq analyses revealed genes directly activated by ZM during leukemic transformation.
995 target genes showing direct ZM binding and upregulation by ZM, relative to differentiated blood cells		173 LSK 'stemness' genes showing direct ZM binding and upregulation by ZM, relative to differentiated blood cells
1110004F10Rik		2900026A02Rik
1110065P20Rik		Acot7
1700025G04Rik		Agpat5
1810009A15Rik		Angptl4
1810014B01Rik		Ankrd63
2810410L24Rik		Arl6
2900026A02Rik		B630019K06Rik
5930430L01Rik		Bahcc1
8430423G03Rik		Bcap29
9930014A18Rik		Bcl2l14
Aarsd1		Bex6
Aatf		Caprin1
Abcb8		Ccnh
Abce1		Cd320
Abcf2		Cdca7
Abhd14a		Cdk6
Abhd17c		Cep126
Abt1		Chchd4
Acad9		Clns1a
Acads		Cmtm7
Acat2		Cops3
Acbd6		Ctnnal1
Acot7		Ctsg
Adgra3		Ctxn1
Adh5		Cul7
Adhfe1		D630045J12Rik
Adnp		Dctd
Adra2a		Dctpp1
Afg3l1		Dnajc2
Agpat5		Dnmt3b
Ahcy		Dnph1
Ahsa1		Drc7
Aifm1		Egfl7
Akap1		Eif4a1
Akap6		Enkd1
Aldh9a1		Epha7
Aldoa		Evpl
Alkbh7		Fads2
Amh		Fam216a
Anapc1		Fam98b
Angptl2		Fgfr1op
Angptl4		Flt3
Ank2		Fut8
Ankrd63		Fzd9
Anp32a		Gata2
Ap1s1		Gatm
Ap3s1		Gbx2
Apex1		Gmpr
Aprt		Gnl3
Arl6		Gpsm1
Arl6ip4		Gria3
Arl8b		Gtf3c6
Arpp19		H2afy
Arsb		Hacd1
Ash2l		Hdac2
Atg9b		Hmga2
Atic		Hnf4a
Atp5g1		Hoxa3
Atp5g3		Hoxa7
B4galt4		Hsp90ab1
B630019K06Rik		Hspa9
B9d1		Hspd1
Bad		Hus1
Bahcc1		Ift122
Bak1		Ilf3
Bambi		Impdh2
Bax		Ints2
BC035044		Ipo5
Bcap29		Irak1bp1
Bcas1os2		Kcnk12
Bcat1		Kctd1
Bccip		Kif17
Bckdhb		Lipt2
Bcl2l14		Lmnb2
Bcl7a		Lrrc75a
Bcr		Lzts2
Bend3		Map9
Bend4		Meis1
Bex6		Mex3a
Blmh		Mlec
Bloc1s2		Mmachc
Bnip3		Mn1
Bola2		Mnd1
Bphl		Mpo
Bri3bp		Msrb3
Btf3		Msto1
Bzw1		Muc13
C1qbp		Myb
Cacybp		Myc
Cad		Mylk
Cadm1		Naf1
Calr		Ncl
Camk2n2		Nedd4
Canx		Nifk
Caprin1		Nkx2-3
Casp6		Nlgn2
Ccdc116		Nme4
Ccdc137		Nono
Ccdc43		Nop58
Ccdc85b		Nrgn
Ccdc85c		Nudt1
Ccdc86		Osbpl3
Ccnh		Pa2g4
Cct2		Pank1
Cct4		Pcgf2
Cct5		Pkp2
Cct6a		Pogk
Cct8		Polr2d
Cd320		Pop1
Cd3eap		Ppa1
Cdc34		Ppat
Cdc37		Ppid
Cdca7		Ppie
Cdk2ap1		Prdm5
Cdk6		Prpf19
Cdkn1a		Prr36
Cdv3		Psat1
Cenpv		Ptk7
Cep126		Ptpn3
Cep131		Pus7
Cep55		Rabl2
Cep78		Rad50
Cfdp1		Rapsn
Champ1		Rcor2
Chchd4		Rhobtb3
Chchd6		Rnf219
Chdh		Rsl1d1
Chordc1		Ruvbl1
Chrm4		Sccpdh
Cinp		Scd2
Clns1a		Serf1
Clpb		Serpinf1
Clpp		Shisa2
Clta		Shmt1
Cluh		Sirt3
Cmtm7		Slc29a2
Cnn3		Slc35d3
Coa5		Slc39a6
Coa7		Smarcad1
Coasy		Smo
Col19a1		Smyd2
Commd3		Snhg4
Commd5		Sox4
Cops3		Spag4
Cops4		Spata7
Cops6		Spns3
Cops7a		Spry2
Cops7b		Srsf7
Coq3		Syde2
Coq5		Syncrip
Coq7		Tada2a
Cox18		Tle6
Cox5a		Tsr2
Crls1		Ttc21b
Crocc		Ttpa
Cstf2		Ttyh2
Ctnnal1		Txlna
Ctnnbl1		Ube2e1
Ctsg		Umps
Ctxn1		Utp6
Cuedc2		Vash2
Cul2		Vegfb
Cul7		Wdr12
Cwc27		Xkr5
Cwf19l1		Zbtb12
Cyb5b		Zc3h7b
Cyc1		Zfp184
Cycs		Zfp422
Cyp51		Zfp428
D630045J12Rik		Zfp462
Dcakd		Zfp599
Dcbld1		Zfp647
Dcps		Zik1
Dctd
Dctpp1
Dcun1d5
Ddn
Ddt
Ddx1
Ddx18
Ddx21
Ddx39
Ddx49
Ddx51
Ddx54
Ddx56
Denr
Dera
Dgcr6
Dhcr24
Dhcr7
Dhrs7b
Dhx37
Dis3
Dlat
Dmrt1
Dmrt3
Dmrta2
Dnajc2
Dnmt3b
Dnph1
Dnttip2
Dpcd
Dpf1
Drap1
Drc7
Drg2
Dsp
Dtx4
Dus1l
E130309D02Rik
Ebna1bp2
Echdc1
Echs1
Eef1e1
Efna2
Egfl7
Egln1
Egln3
Ehmt1
Eif1a
Eif2b2
Eif2b3
Eif2b5
Eif2s3x
Eif3b
Eif3d
Eif3g
Eif3h
Eif3l
Eif4a1
Eif4a3
Eif4b
Eif4g1
Eif6
Elane
Emc4
Emc6
En2
Endog
Enho
Enkd1
Eno1
Epb41l5
Epha7
Eprs
Epx
Erh
Ero1l
Etf1
Etfb
Etv4
Evpl
Exosc1
Exosc10
Exosc3
Exosc5
Exosc8
Fads2
Fam110a
Fam136a
Fam216a
Fam98a
Fam98b
Farsa
Farsb
Fasn
Fbl
Fbxw8
Fbxw9
Fdps
Fdx1
Fem1a
Fgfr1op
Fh1
Fjx1
Fkbp1a
Fkbp3
Fkbp4
Flt3
Fosl1
Foxb1
Ftsj3
Fubp3
Fut8
Fzd7
Fzd8
Fzd9
G3bp1
Galk1
Gar1
Gart
Gata2
Gatb
Gatm
Gbx2
Gcat
Gcsh
Gdi2
Gemin4
Gemin5
Gemin6
Gfer
Gfi1
Gipc1
Gm12338
Gm12669
Gm15772
Gm6644
Gm9855
Gmpr
Gmps
Gna12
Gnl2
Gnl3
Got2
Gpat4
Gpn1
Gpn2
Gpr25
Gps1
Gpsm1
Gpt2
Gria3
Grsf1
Grwd1
Gspt1
Gstcd
Gtf2f2
Gtf2h1
Gtf2h3
Gtf2h4
Gtf3a
Gtf3c3
Gtf3c6
Gtpbp4
H1f0
H2-Bl
H2afy
H60b
Hacd1
Hccs
Hdac2
Hddc3
Hdhd2
Hdhd3
Heatr1
Hells
Hes6
Hgh1
Hic2
Higd1a
Hint1
Hira
Hist1h2al
Hmga1
Hmga2
Hmgcr
Hmgcs1
Hmgn1
Hmx2
Hnf4a
Hnrnpa0
Hnrnpab
Hnrnpl
Hoxa3
Hoxa7
Hpdl
Hprt
Hsd17b10
Hsp90aa1
Hsp90ab1
Hspa2
Hspa4
Hspa9
Hspbp1
Hspd1
Hsph1
Hus1
Hyou1
Iars2
Idh2
Idh3a
Idi1
Ifitm1
Ift122
Igf2bp3
Ilf3
Imp4
Impa2
Impdh2
Inafm2
Ino80e
Ints1
Ints2
Ints5
Ipo5
Ipo7
Irak1bp1
Irf2bp1
Isl2
Isyna1
Jagn1
Kansl2
Kcng2
Kcnk12
Kctd1
Kctd5
Kdf1
Kdm2b
Khdrbs1
Kif17
Kmo
Kti12
L3mbtl2
Lactb
Lap3
Laptm4b
Larp1
Ldha
Leo1
Lgals1
Lhx2
Lipt2
Llph
Lman2
Lmnb2
Lrrc41
Lrrc58
Lrrc59
Lrrc75a
Lsg1
Lsm4
Lsm5
Lss
Ltv1
Lzts2
Magoh
Malsu1
Man1b1
Map9
Mapk6
Marcksl1
Mbd3
Mblac1
Mbtd1
Mcat
Mdk
Me1
Me2
Med16
Med22
Med29
Meis1
Men1
Metrn
Mettl1
Mettl14
Mettl16
Mex3a
Mex3d
Mgat2
Mgat5
Mif
Mipep
Mlec
Mmachc
Mn1
Mnd1
Mphosph6
Mpnd
Mpo
Mpp6
Mpv17l2
Mrfap1
Mrpl1
Mrpl11
Mrpl12
Mrpl15
Mrpl16
Mrpl17
Mrpl19
Mrpl22
Mrpl28
Mrpl3
Mrpl34
Mrpl36
Mrpl38
Mrpl39
Mrpl41
Mrpl44
Mrpl45
Mrpl46
Mrpl54
Mrpl9
Mrps10
Mrps14
Mrps18a
Mrps2
Mrps22
Mrps24
Mrps26
Mrps27
Mrps28
Mrps30
Mrps35
Mrps5
Mrps6
Mrps9
Mrto4
Ms4a3
Msrb3
Msto1
Mt1
Mt2
Mta1
Mta2
Mtch1
Mthfd1
Mthfd1l
Mtx1
Mtx2
Muc13
Mvk
Myb
Mybbp1a
Myc
Myg1
Myl4
Mylk
Mypop
Mzt2
Naa10
Naa15
Naa25
Naa50
Naca
Naf1
Nccrp1
Ncl
Ndc1
Ndufa10
Ndufa12
Ndufa9
Ndufaf3
Ndufaf6
Ndufb6
Ndufb8
Ndufc1
Ndufs2
Ndufs3
Ndufs8
Nedd4
Nek4
Nhp2
Nifk
Nip7
Nit2
Nkx2-3
Nlgn2
Nmd3
Nme1
Nme2
Nme4
Nnt
Noa1
Nob1
Noc4l
Nol10
Nol11
Nol12
Nol4
Nol9
Nolc1
Nom1
Nomo1
Nono
Nop10
Nop2
Nop58
Nop9
Npas3
Npm1
Npm3
Nr2f6
Nrg2
Nrgn
Nsfl1c
Nsun2
Nt5dc2
Nubpl
Nudc
Nudcd2
Nudt1
Nudt3
Nudt5
Nufip1
Nup205
Nup93
Ola1
Olig2
Osbpl3
Otub1
Pa2g4
Pagr1a
Pank1
Paox
Park7
Parl
Patz1
Pawr
Pax6
Pbdc1
Pcbp1
Pcdhgc3
Pcgf2
Pclo
Pcyox1l
Pdcd2
Pdcd5
Pdf
Pdha1
Pdp2
Pdss1
Pebp1
Peg10
Peg12
Pemt
Perp
Pex14
Pfdn2
Pfkp
Pgam1
Pgk1
Pgls
Pgm2
Phb
Phb2
Phf13
Phgdh
Phpt1
Pigyl
Pik3c2g
Pim3
Pin1
Pitpnb
Pkp2
Plaa
Plekhj1
Plet1
Plppr3
Pno1
Pogk
Poglut1
Polr2d
Polr2e
Polr2m
Polr3h
Pop1
Pou4f1
Ppa1
Ppa2
Ppan
Ppat
Pphln1
Ppia
Ppid
Ppie
Ppih
Ppil1
Ppm1f
Ppp1r14b
Ppp1r35
Ppp1r8
Ppp2r5d
Ppp5c
Prdm5
Prelid1
Prep
Prg2
Prkaca
Prkar2a
Prmt1
Prmt6
Prob1
Prpf19
Prpf8
Prps1
Prr36
Prtn3
Psat1
Psma5
Psma6
Psma7
Psmb2
Psmb3
Psmb5
Psmb6
Psmd3
Psmg1
Psmg3
Psmg4
Psph
Ptcd3
Ptges3
Ptk7
Ptma
Ptpmt1
Ptpn3
Ptprr
Ptpru
Pus1
Pus7
Pycrl
Qars
Rab34
Rabl2
Rabl6
Rac3
Rad23b
Rad50
Raet1d
Ranbp1
Rapsn
Rars
Rbm15b
Rbm17
Rbm19
Rbm24
Rcc2
Rcor2
Rhobtb3
Rhot1
Ripk3
Rnd2
Rnf126
Rnf157
Rnf219
Rnf7
Romo1
Rpap3
Rpf2
Rpl11
Rpl14
Rpl15
Rpl24
Rpl27
Rpl28
Rpl35
Rpl36
Rpl37rt
Rpl41
Rpl7a
Rpl7l1
Rpl8
Rpp30
Rps17
Rps19bp1
Rps26
Rps27l
Rpusd2
Rrn3
Rrp12
Rrp1b
Rrp36
Rrp7a
Rrp9
Rrs1
Rsl1d1
Rsl24d1
Rtca
Ruvbl1
Rwdd1
S1pr3
Sae1
Samm50
Sapcd2
Sccpdh
Scd2
Scin
Sdc1
Sdhb
Sdhd
Senp3
Serf1
Serpine2
Serpinf1
Set
Sf3a1
Sf3a3
Sf3b4
Sf3b5
Sfxn1
Sgsm3
Sgta
Shisa2
Shmt1
Shq1
Sirt3
Six1
Six4
Slc19a1
Slc25a1
Slc25a12
Slc25a13
Slc25a3
Slc25a33
Slc25a4
Slc25a5
Slc29a2
Slc2a1
Slc35d3
Slc38a1
Slc39a6
Slc5a5
Smarcad1
Smarcc1
Smn1
Smo
Smoc1
Sms
Smu1
Smyd2
Snd1
Snhg4
Snrpa1
Snrpb
Snrpb2
Snrpd1
Snrpd2
Snrpd3
Snrpg
Snx5
Socs2
Sox4
Sp9
Spag4
Spata7
Spcs2
Spcs3
Spint2
Spns3
Spry2
Sqle
Srebf1
Srfbp1
Srm
Srp68
Srp72
Srsf7
Srsf9
Ssr1
Ssr2
St13
St14
St18
Stc2
Stip1
Sub1
Sucla2
Suclg1
Suclg2
Supv3l1
Swi5
Syce2
Syde2
Syncrip
Taco1
Tada1
Tada2a
Tamm41
Tars
Tbc1d7
Tbrg4
Tcp1
Tdp1
Tdrkh
Tefm
Tfec
Thg1l
Thoc3
Thoc5
Thoc6
Thop1
Timm13
Timm17a
Timm22
Timm23
Timm44
Timm50
Timm8a1
Timmdc1
Tle6
Tma16
Tmed4
Tmem11
Tmem119
Tmem147
Tmem160
Tmem215
Tmem238
Tmem39b
Tmem97
Tnfsf9
Tnpo3
Tomm20
Tomm40
Tomm5
Tomm6
Tomm7
Tomm70a
Tpi1
Tprn
Trap1
Trim27
Trim45
Trip10
Trip13
Trmt2a
Trmt44
Tsfm
Tspan31
Tsr2
Tsta3
Ttc21b
Ttpa
Ttyh2
Tufm
Txlna
Txnl4a
Txnrd1
Tysnd1
U2af1
U2af2
Uba2
Ube2e1
Ubfd1
Ubqln1
Ubqln2
Ubtd2
Uchl5
Uck2
Umps
Unc13a
Uqcc2
Uqcrc2
Uri1
Urm1
Usp2
Utp14b
Utp18
Utp6
Vash2
Vat1
Vcam1
Vcpkmt
Vdac1
Vegfb
Vps18
Vrk1
Wdr12
Wdr18
Wdr34
Wdr43
Wdr46
Wdr74
Wdr75
Xkr5
Xpo5
Xylb
Yars2
Ybx1
Yif1b
Ythdf2
Ywhae
Ywhaq
Zbed3
Zbtb12
Zc3h7b
Zdhhc2
Zfp184
Zfp330
Zfp422
Zfp428
Zfp462
Zfp568
Zfp580
Zfp599
Zfp622
Zfp647
Zfp771
Zik1
Znhit2
Znhit3
Znhit6
