# Supplementary material for: ZMYND11-MBTD1 induces leukemogenesis through hijacking NuA4/TIP60 acetyltransferase complex and a PWWP-mediated chromatin association mechanism
Source: Nat Commun. 2021 Feb 16;12:1045. doi: 10.1038/s41467-021-21357-3 (PMC7886901; doi:10.1038/s41467-021-21357-3)
Supplement: Supplementary file 8 — Supplementary Data 5 [file 41467_2021_21357_MOESM8_ESM.xlsx]

## Sheet: a, C-ter BioID
Supplementary Data 5a. ZM-interacting proteins identified by BioID using HSPCs stably expressing ZM fused with a C-terminal BirA domain.
The similarly established leukemia cells with a non-BirA-fusion version of ZM (F-ZM) were treated in parallel and serve as control.
Log2(FoldChange or FC) is calculated based on the number of mass spec-identified peptides from the BirA fusion vs non-BirA-fusion sample.
Protein ID	log2FC(ZM-BirA/ZM)
Ep400	9.79862					cutoff: log2FC>4
Trrap	9.54972
Ep400	8.15051
Numa1	7.27119
Epc2	7.15051
Epc1	6.87385
Vps72	6.78932
Kat5/Tip60	6.7127
Dmap1	6.34073
Tcof1	6.10126
Brd4	5.78932
Yeats2	5.73869
Zbtb33	5.63178
Snapc4	5.57519
Wdhd1	5.57519
Ahnak	5.4549
Taf1	5.0188
Fli1	5.0188
Sipa1	4.93134
Wiz	4.83823
Znf518a	4.83823			below panel is from Molecular Cell 62, 409–421, May 5, 2016 (PMID: 27153538)
Bptf	4.83823
Ing3	4.83823
Scin	4.78932
Erg	4.73869
Gatad2b	4.73869
Rif1	4.73869
Vcpip1	4.63178
Zmym2	4.63178
Elf2	4.63178
Actl6a/Baf53a	4.57519
Baz1b	4.57519
Rbm10	4.5163
Zeb2	4.5163
Wwox	4.5163
Zfp871	4.39077
Kdm4a	4.39077
Emsy	4.25327
Cux1	4.25327
Hp1bp3	4.17927
Dido1	4.17927
Ehmt1	4.0188

## Sheet: b, N-ter BioID
Supplementary Data 5b. ZM-interacting proteins identified by BioID using HSPCs stably expressing ZM fused with a N-terminal BirA domain.
The similarly established leukemia cells with a non-BirA-fusion version of ZM (F-ZM) were treated in parallel and serve as control.
Log2(FoldChange or FC) is calculated based on the number of mass spec-identified peptides from the BirA fusion vs non-BirA-fusion sample.
Protein ID	log2FC(BirA-ZM/ZM)
Ep400	9.32731				cutoff: log2FC>3.52
Trrap	8.93075
Ep400	7.87185
Dmap1	6.78166
Vps72	6.66035
Numa1	6.63481
Tcof1	6.41242
Epc1	5.68544
Epc2	5.58235
Pop1	4.82746
Actl6a/Baf53a	4.66035
Kat5/Tip60	4.63481
Pkp1	4.5279
Gatad2b	4.5279
Brd4	4.5279
Zfp871	4.41242
Zbtb33	4.28689
Taf1	4.28689
Mpeg1	3.82746
Ipo5	3.82746
Cmtr1	3.63481
Kdm4a	3.63481
Trmt1	3.63481
Sptan1	3.63481
Scin	3.5279
