# Supplementary material for: ZMYND11-MBTD1 induces leukemogenesis through hijacking NuA4/TIP60 acetyltransferase complex and a PWWP-mediated chromatin association mechanism
Source: Nat Commun. 2021 Feb 16;12:1045. doi: 10.1038/s41467-021-21357-3 (PMC7886901; doi:10.1038/s41467-021-21357-3)
Supplement: Supplementary file 9 — Supplementary Data 6 [file 41467_2021_21357_MOESM9_ESM.xlsx]

## Sheet: Sheet1
Supplementary Data 6. Primer sequences used in this study.
mouse_gene	forward_primer	reverse_primer	usage
18S RNA	AAGTCCCTGCCCTTTGTACACA	GCCTCACTAAACCATCCAATCG	RT-qPCR
Hoxa7	CGGGCTTATACAATGTCAACAG	AAATGGAATTCCTTCTCCAGTTC	RT-qPCR
Hoxa9	AGGACTGTCCGTCTCCCTCT	GAGATGAGGCCTGGGATTTAG	RT-qPCR
Meis1	AAGGTGATGGCTTGGACAAC	TGTGCCAACTGCTTTTTCTG	RT-qPCR
Sox4	GTTGGGGATGCAGAAGGA	TTTGCACAGACCCCAGGCGGAG	RT-qPCR
Myc	TCGCTGCTGTCCTCCGAGTCC	GGTTTGCCTCTTCTCCACAGAC	RT-qPCR
Myb	ATTGTGGACCAGACCAGACC	CACCTTGCTGGTGAGGCACT	RT-qPCR
human_gene	primer_location	forward_primer	reverse_primer	usage
HOXA7	promoter proximal	TCCTCACAGGTGGTCTCGCTC	GGATTCTTTGGCCGCATATTTG	ChIP-qPCR
HOXA9	promoter proximal	ACACACCTCCACCTGGTCAC	CCAAAGCCCAGAATTCCTAC	ChIP-qPCR
HOXA10	promoter proximal (exon 2)	GAAGGATTCCCTGGGTAAGCA	GCGGGCTCCTAGTTTTCTGA	ChIP-qPCR
HOXB4	promoter proximal	GCCAGATGATATAGGGCCCC	AAGGTGGGGAAATGGGGTTC	ChIP-qPCR
MYC	promoter proximal (exon 2)	ACTCGGTGCAGCCGTATTT	GCTGCTGCTGCTGGTAGAA	ChIP-qPCR
MYC	promoter proximal (intron 1)	GATAGCAGGGGACTGTCCAA	CGGGAGGCAGTCTTGAGTTA	ChIP-qPCR
SOX4	promoter proximal (exon 1)	ACCGGGACCTGGATTTTAAC	AAACCAGGTTGGAGATGCTG	ChIP-qPCR
