# Supplementary material for: ZMYND11-MBTD1 induces leukemogenesis through hijacking NuA4/TIP60 acetyltransferase complex and a PWWP-mediated chromatin association mechanism
Source: Nat Commun. 2021 Feb 16;12:1045. doi: 10.1038/s41467-021-21357-3 (PMC7886901; doi:10.1038/s41467-021-21357-3)
Supplement: Supplementary file 11 — Source Data [file 41467_2021_21357_MOESM11_ESM.xlsx]

## Sheet: Fig.1r
Fig. 1r: dotted areas denote blots’ images used in the manuscript

## Sheet: Fig.5b
Fig. 5b: dotted areas denote blots’ images used in the manuscript, arrows indicate the full-length ZM bands

## Sheet: Fig.5c
Fig. 5c: dotted areas denote blots’ images used in the manuscript

## Sheet: Fig. 5h
Fig. 5h: dotted areas denote blots’ images used in the manuscript

## Sheet: Fig.6b
Fig. 6b: dotted areas denote blots’ images used in the manuscript

## Sheet: Fig.6e
Fig. 6e: dotted areas denote blots’ images used in the manuscript

## Sheet: Fig.6f
Fig. 6f: dotted areas denote blots’ images used in the manuscript

## Sheet: Fig.6g
Fig. 6g: dotted areas denote blots’ images used in the manuscript

## Sheet: SFig.5a
Supplementary Fig. 5a: dotted areas denote blots’ images used in the manuscript

## Sheet: SFig.5b
Supplementary Fig. 5b: dotted areas denote blots’ images used in the manuscript

[truncated: 2 more sheets: SFig.5c, SFig.7a]
